# Supplementary material for: A genome-wide study of PDZ-domain interactions in C. elegans reveals a high frequency of non-canonical binding
Source: BMC Genomics. 2010 Nov 26;11:671. doi: 10.1186/1471-2164-11-671 (PMC3091786; doi:10.1186/1471-2164-11-671)
Supplement: Additional file 2 — PDZ domains cloning and annotations. Additional file 2 contains two tables (S1 and S2) listing for each PDZ domain identified, respectively the primer sequences and the Gene Ontology annotations. Supplemental Table S1: List of primers used to clone PDZ domains. Proteins names and IDs are given according to Wormbase WS150 [44]. For multiple PDZ domains in the same protein, a ".n" extension was added to the ID of the PDZ containing protein. This extension was numbered from the ATG (eg: F54E7.3.1 is the ID for the first PDZ domain of F54E7.3). When only one PDZ was present, protein ID was kept as such. Coordinates on PDZ domain containing proteins correspond to the splice form specified in the third column (PDZ domain containing protein ID). Each primer contains the B1 and B2 Gateway recombination cloning tail. Supplemental Table S2: Gene Ontology annotation based on experimental data for PDZ domains proteins. Gene ontology annotations were retrieved from Wormbase WS190 [16]. Experimental Evidence Codes: EXP: Inferred from Experiment, IDA: Inferred from Direct Assay, IPI: Inferred from Physical Interaction, IMP: Inferred from Mutant Phenotype, IGI: Inferred from Genetic Interaction, IEP: Inferred from Expression Pattern. [file 1471-2164-11-671-S2.XLS]

## Sheet: Supplemental Table S1
Supplemental Table S1
PDZ domain ID in this study	PDZ domain size (aa)	PDZ domain containing protein ID	PDZ domain coordinate on protein: start	PDZ domain coordinate on protein: end	Forward primer	Reverse primer	Cloned	Screened	Interacting protein obtained	Auto-activator
C01B7.4	72	C01B7.4	244	315	GGGGACAAGTTTGTACAAAAAAGCAGGCTTGAAAGTAGTTGAAGTTGTGAAGG	GGGGACCACTTTGTACAAGAAAGCTGGGTATTACGTATCAGTTGGTTGTTCGG	yes	yes	yes
C01B7.5	71	C01B7.5	40	110	GGGGACAAGTTTGTACAAAAAAGCAGGCTTGAATAAGAAGACCGTTGTGAG	GGGGACCACTTTGTACAAGAAAGCTGGGTATTAAGAAGCTTCATTTTCTGCTG	yes	yes	yes
C01F6.6.1	72	C01F6.6d	23	94	GGGGACAAGTTTGTACAAAAAAGCAGGCTTGCTTTGTGTCGTTGAGAAGTTG	GGGGACCACTTTGTACAAGAAAGCTGGGTATTAAACATTATTTTCATTGTACCACTTAG	yes	yes	yes
C01F6.6.2	73	C01F6.6b	294	366	GGGGACAAGTTTGTACAAAAAAGCAGGCTTGCTTGCTGAATTGAACAAAGGA	GGGGACCACTTTGTACAAGAAAGCTGGGTATTAAATGTTATGATCTTTATGATACT	yes	yes	yes
C09G1.4	73	C09G1.4	467	539	GGGGACAAGTTTGTACAAAAAAGCAGGCTTGTTCCGAAGAGTGCTTGT	GGGGACCACTTTGTACAAGAAAGCTGGGTACTACATGAAAATTACTTGTTTGTGG	yes	yes	yes
C09H6.2.1	79	C09H6.2c	759	837	GGGGACAAGTTTGTACAAAAAAGCAGGCTTGAAAGAAGTTGTTGTACCAAAGA	GGGGACCACTTTGTACAAGAAAGCTGGGTATTAGGGCCTTCTTATCCGAACTTCA	yes	yes	yes
C09H6.2.2	67	C09H6.2a	902	968	GGGGACAAGTTTGTACAAAAAAGCAGGCTTGGAAGTTCGGATAAGAAGG	GGGGACCACTTTGTACAAGAAAGCTGGGTATTATTGTTCTTGACCCGTTAAAAGT	yes	yes	yes
C10C6.1	82	C10C6.1	1177	1258	GGGGACAAGTTTGTACAAAAAAGCAGGCTTGTCAAAGACAATAACAATTCGAAAAG	GGGGACCACTTTGTACAAGAAAGCTGGGTATTAACGAGCAGCACCTTCA	yes	yes	yes
C25F6.2.1	80	C25F6.2a	210	289	GGGGACAAGTTTGTACAAAAAAGCAGGCTTGCTTGAGAATATTGTCTTGGAGAA	GGGGACCACTTTGTACAAGAAAGCTGGGTATTAGTTTCCTCCAATTGGAAGAAAG	yes	yes	yes
C25F6.2.2	80	C25F6.2a	369	448	GGGGACAAGTTTGTACAAAAAAGCAGGCTTGACATCCGTCATTGATCTGGTT	GGGGACCACTTTGTACAAGAAAGCTGGGTATTATTGGCTCGCCGAGTCATT	yes	yes	yes
C25F6.2.3	74	C25F6.2a	518	591	GGGGACAAGTTTGTACAAAAAAGCAGGCTTGCCCCGTCCAGTACAACTT	GGGGACCACTTTGTACAAGAAAGCTGGGTATTAAATTTTGGACTCAAAAATTTGATACTCT	yes	yes	yes
C25G4.6.1	65	C25G4.6	17	81	GGGGACAAGTTTGTACAAAAAAGCAGGCTTGATCGAGATCTGTATCGATATGGAA	GGGGACCACTTTGTACAAGAAAGCTGGGTATTAAACACGAGCCTCCAACTCTT	yes	yes	no
C25G4.6.2	71	C25G4.6	121	191	GGGGACAAGTTTGTACAAAAAAGCAGGCTTGTTGGCAACTCTTGTTTGGGTTC	GGGGACCACTTTGTACAAGAAAGCTGGGTATTACTGCTTTGCCCATTGCT	yes	yes	yes
C27A2.6	79	C27A2.6	370	448	GGGGACAAGTTTGTACAAAAAAGCAGGCTTGGTAATCACTGTTCGTTTGAACCT	GGGGACCACTTTGTACAAGAAAGCTGGGTATTAATTTCTCGGAAAAGCATTTTGC	yes	yes	yes
C33B4.3	86	C33B4.3b	444	529	GGGGACAAGTTTGTACAAAAAAGCAGGCTTGGCTCGGATTCTGGTGAT	GGGGACCACTTTGTACAAGAAAGCTGGGTATTAAATAGTTCCTCCCCTACTCAT	yes	yes	yes
C34F11.9	80	C34F11.9c	180	259	GGGGACAAGTTTGTACAAAAAAGCAGGCTTGATAACAGTGAACCTCAATATGGAT	GGGGACCACTTTGTACAAGAAAGCTGGGTATTATGGTATTGTGAAACAACTTTGC	yes	yes	yes
C35D10.2	76	C35D10.2	146	221	GGGGACAAGTTTGTACAAAAAAGCAGGCTTGGCAACCGAGCTCCGAGT	GGGGACCACTTTGTACAAGAAAGCTGGGTATTAAGTCGTCTTCATGGTTCCTGGAT	yes	yes	yes
C43E11.6	81	C43E11.6e	76	156	GGGGACAAGTTTGTACAAAAAAGCAGGCTTGTTGTTTGAAGTTGATTTGGAAAAGG	GGGGACCACTTTGTACAAGAAAGCTGGGTATTATAGCTGAGCAACTTCGG	yes	yes	yes
C44B7.1	85	C44B7.1	83	167	GGGGACAAGTTTGTACAAAAAAGCAGGCTTGACGGAGAAAATTGTTGTTGAAATGG	GGGGACCACTTTGTACAAGAAAGCTGGGTATTATTTTGGGCAAATTTCAAGACGA	yes	yes	yes
C45G9.7	83	C45G9.7	35	117	GGGGACAAGTTTGTACAAAAAAGCAGGCTTGGAAGTTATTGATGCTCATGG	GGGGACCACTTTGTACAAGAAAGCTGGGTATTAATGAAGACTGACAGGAGG	yes	yes	yes
C46H11.6	74	C46H11.6	143	216	GGGGACAAGTTTGTACAAAAAAGCAGGCTTGGAAGTTGAAAAGACTTCCGCAAT	GGGGACCACTTTGTACAAGAAAGCTGGGTATTAATGACGAAGAGTGTTTGCAGA	yes	yes	yes
C48D5.2	81	C48D5.2a	626	706	GGGGACAAGTTTGTACAAAAAAGCAGGCTTGGTCACAATCAAAATGCGACCC	GGGGACCACTTTGTACAAGAAAGCTGGGTATTACGGTTCGTCGACTTCT	yes	yes	no	yes
C50D2.3	71	C50D2.3	55	125	GGGGACAAGTTTGTACAAAAAAGCAGGCTTGATCAAGGTGACACTGATGATGAC	GGGGACCACTTTGTACAAGAAAGCTGGGTATTATTGTTCAATCATGGTAACAGCA	yes	yes	yes
C50F2.8	60	C50F2.8	145	204	GGGGACAAGTTTGTACAAAAAAGCAGGCTTGAGAAAGACTACTGTAGATGCTGG	GGGGACCACTTTGTACAAGAAAGCTGGGTATTAGCGGTGGAAGTTCGCAGG	yes	yes	yes
C52A11.3	66	C52A11.3	62	127	GGGGACAAGTTTGTACAAAAAAGCAGGCTTGGTCAAGCTTCAGAAGGAT	GGGGACCACTTTGTACAAGAAAGCTGGGTATTATTTATGTACCTTGTGAGGACG	yes	yes	yes
C52A11.4.1	73	C52A11.4b	229	301	GGGGACAAGTTTGTACAAAAAAGCAGGCTTGGTTGAAGTGATCCATCTGAA	GGGGACCACTTTGTACAAGAAAGCTGGGTATTATGGAGTATCTATTGGTTTGTCTG	yes	yes	no
C52A11.4.10	68	C52A11.4d	2419	2486	GGGGACAAGTTTGTACAAAAAAGCAGGCTTGTTGCTCGTCGAGCTCAAA	GGGGACCACTTTGTACAAGAAAGCTGGGTATCATTGTTGAGGGATACTGTGTGG	yes	yes	yes
C52A11.4.2	78	C52A11.4d	619	696	GGGGACAAGTTTGTACAAAAAAGCAGGCTTGATTGACGTGGCATTACATCGTGA	GGGGACCACTTTGTACAAGAAAGCTGGGTATTATTTTAGGCATTGAGCTTGCGG	yes	yes	yes
C52A11.4.3	84	C52A11.4d	755	838	GGGGACAAGTTTGTACAAAAAAGCAGGCTTGGTTGTTAAACCGGATAGGCAAT	GGGGACCACTTTGTACAAGAAAGCTGGGTATTAAGTTGTTGGTTCGAAGACGTG	yes	yes	yes
C52A11.4.4	80	C52A11.4d	922	1001	GGGGACAAGTTTGTACAAAAAAGCAGGCTTGTTATGTAAAGATTCGAGAGGATTAGG	GGGGACCACTTTGTACAAGAAAGCTGGGTATTATTTCTGATCAACTGGAATCGG	yes	yes	yes
C52A11.4.5	79	C52A11.4d	1129	1207	GGGGACAAGTTTGTACAAAAAAGCAGGCTTGGAACGGACAGTGAAGC	GGGGACCACTTTGTACAAGAAAGCTGGGTATTACTGAAACCTCTCTTTCCAAGTTTT	yes	yes	no
C52A11.4.6	88	C52A11.4d	1554	1641	GGGGACAAGTTTGTACAAAAAAGCAGGCTTGAGAACAGTGACTCTTGTCAGAGAGCC	GGGGACCACTTTGTACAAGAAAGCTGGGTATTATGCTGAGTTGATCATGTTCTGC	yes	yes	no	yes
C52A11.4.7	75	C52A11.4e	1600	1674	GGGGACAAGTTTGTACAAAAAAGCAGGCTTGCTCGTTCTTGTTGCATGT	GGGGACCACTTTGTACAAGAAAGCTGGGTATTAACTTCGTACCGCGCATTCGTTCA	yes	yes	yes
C52A11.4.8	76	C52A11.4d	2068	2143	GGGGACAAGTTTGTACAAAAAAGCAGGCTTGGAAACGATGATCGAAATCGATAAA	GGGGACCACTTTGTACAAGAAAGCTGGGTATTAAGTTGGATCCAGTAACGACAG	yes	yes	yes
C52A11.4.9	74	C52A11.4d	2169	2242	GGGGACAAGTTTGTACAAAAAAGCAGGCTTGTTTGAAATTGATTTGGTGAAGAAAAC	GGGGACCACTTTGTACAAGAAAGCTGGGTATTAAGCGTGAACTCGATTTGCTG	yes	yes	yes
C53B4.4	77	C53B4.4e	511	587	GGGGACAAGTTTGTACAAAAAAGCAGGCTTGTTGCTCACTTTCTCACGTTAT	GGGGACCACTTTGTACAAGAAAGCTGGGTATTAACCTTTCGATTCTTCCTCAT	yes	yes	no
F17E5.1	73	F17E5.1b	214	286	GGGGACAAGTTTGTACAAAAAAGCAGGCTTGAGGCTTGTGCAATTTCAAAAAGAC	GGGGACCACTTTGTACAAGAAAGCTGGGTATTAAAAAATCTCGCACGCTGG	yes	yes	yes
F18C5.4.1	85	F18C5.4	4	88	GGGGACAAGTTTGTACAAAAAAGCAGGCTTGGTTGAGTTGACTTTCACTTATCGTGG	GGGGACCACTTTGTACAAGAAAGCTGGGTATTACGGTGGAGCAGGAC	yes	yes	yes
F18C5.4.2	74	F18C5.4	117	190	GGGGACAAGTTTGTACAAAAAAGCAGGCTTGAACAACAATAGTTTTCATGTAAAAGG	GGGGACCACTTTGTACAAGAAAGCTGGGTATTACTCAACCATTTGAGTATTTGGA	yes	yes	yes
F23C8.13	71	F23C8.13	63	133	GGGGACAAGTTTGTACAAAAAAGCAGGCTTGGCGTTTCGAATGGTTG	GGGGACCACTTTGTACAAGAAAGCTGGGTATTACTCATTGCACATTGAGAGCCT	yes	yes	yes
F25H2.2	86	F25H2.2	57	142	GGGGACAAGTTTGTACAAAAAAGCAGGCTTGAGACCACATGTCGTAAAAGTAGTGAA	GGGGACCACTTTGTACAAGAAAGCTGGGTATTATCCATAATCAAACCGATCCA	yes	yes	no	yes
F26D11.11	81	F26D11.11a	584	664	GGGGACAAGTTTGTACAAAAAAGCAGGCTTGCACACAATCAGAATCCAAAAAG	GGGGACCACTTTGTACAAGAAAGCTGGGTATTAACTCACAGATGTTCTCGAAA	yes	yes	yes
F27D9.8	77	F27D9.8b	74	150	GGGGACAAGTTTGTACAAAAAAGCAGGCTTGCGGCAAGTTGTCATAGTTA	GGGGACCACTTTGTACAAGAAAGCTGGGTATTACTGTGCTGGTTTTAGAAACGG	yes	yes	no	yes
F28F5.3	73	F28F5.3c	431	503	GGGGACAAGTTTGTACAAAAAAGCAGGCTTGAATGTTATTATGGGCTCACAG	GGGGACCACTTTGTACAAGAAAGCTGGGTATTACATTTGCTTTGAAAGCATCGG	yes	yes	yes
F30A10.8	75	F30A10.8a	54	128	GGGGACAAGTTTGTACAAAAAAGCAGGCTTGCGGACAGTTCGAGTTGTGAAAT	GGGGACCACTTTGTACAAGAAAGCTGGGTATTACACAATATTTTCCCGATGCATCA	yes	yes	yes
F30F8.3	80	F30F8.3	67	146	GGGGACAAGTTTGTACAAAAAAGCAGGCTTGAGCCTTCTTCTATGTCGT	GGGGACCACTTTGTACAAGAAAGCTGGGTATTACCGCATGCTCAATTCC	yes	yes	yes
F35D2.5	77	F35D2.5b	64	140	GGGGACAAGTTTGTACAAAAAAGCAGGCTTGCAACTTGTCGAAATAATTAAGAAACC	GGGGACCACTTTGTACAAGAAAGCTGGGTATTATCTACTTGATATTATTTCATGTCTCATT	yes	yes	yes
F40F9.3	72	F40F9.3	81	152	GGGGACAAGTTTGTACAAAAAAGCAGGCTTGTCAATTGTTACAATCAACTACAAGCC	GGGGACCACTTTGTACAAGAAAGCTGGGTATTAGTTAGTAGCATCCTTCAATG	yes	yes	yes
F44D12.1.1	77	F44D12.1	192	268	GGGGACAAGTTTGTACAAAAAAGCAGGCTTGTCTGTTCAAATTAATTTGCCCT	GGGGACCACTTTGTACAAGAAAGCTGGGTATTACAGACAAACATCACTAATTTTATTG	yes	yes	yes
F44D12.1.2	66	F44D12.1	282	347	GGGGACAAGTTTGTACAAAAAAGCAGGCTTGAAAATTAGTGATGTTTGTCTGCC	GGGGACCACTTTGTACAAGAAAGCTGGGTATTATTTATCCTTTCCATTATGATCACC	yes	yes	no
F44D12.1.3	66	F44D12.1	675	740	GGGGACAAGTTTGTACAAAAAAGCAGGCTTGCGTTCATCTCAACCGA	GGGGACCACTTTGTACAAGAAAGCTGGGTATTATCCAAGTCTCAAACGATTCA	yes	yes	no
F44D12.4	76	F44D12.4	146	221	GGGGACAAGTTTGTACAAAAAAGCAGGCTTGGCAACTGAGCTCCGAATGGTCAA	GGGGACCACTTTGTACAAGAAAGCTGGGTATTAAGTCATCTTCATAGTTCCTG	yes	yes	yes
F45E4.3	78	F45E4.3a	893	970	GGGGACAAGTTTGTACAAAAAAGCAGGCTTGACTCGCAGTTACAAGCAT	GGGGACCACTTTGTACAAGAAAGCTGGGTATTAAAGTGTATCATACACTCCAG	yes	yes	yes
F54E7.3.1	91	F54E7.3c	359	449	GGGGACAAGTTTGTACAAAAAAGCAGGCTTGACGACAGTTGTTGAATTGATAAAGA	GGGGACCACTTTGTACAAGAAAGCTGGGTATTATGAAGCAGACGTGCTCATT	yes	yes	yes
F54E7.3.2	77	F54E7.3c	487	563	GGGGACAAGTTTGTACAAAAAAGCAGGCTTGGTGATTCCATTCATCAACG	GGGGACCACTTTGTACAAGAAAGCTGGGTATTAATCCCTTGAGATTTGTCCAG	yes	yes	yes
F54E7.3.3	89	F54E7.3c	633	721	GGGGACAAGTTTGTACAAAAAAGCAGGCTTGCCACCGATTCCAGAAA	GGGGACCACTTTGTACAAGAAAGCTGGGTATTAAGCCGACGATTCCTGCTCAA	yes	yes	yes
H06H21.9.1	70	H06H21.9	71	140	GGGGACAAGTTTGTACAAAAAAGCAGGCTTGACATTTGAGCTCCCAAAGAA	GGGGACCACTTTGTACAAGAAAGCTGGGTATTATCTCACAGGTTCAGTTTTCGG	yes	yes	yes
H06H21.9.2	71	H06H21.9	214	284	GGGGACAAGTTTGTACAAAAAAGCAGGCTTGGATTTGGCCATTCTCTAC	GGGGACCACTTTGTACAAGAAAGCTGGGTATTATCCCCGAACCATATTTTTGATT	yes	yes	yes
H09G03.2	69	H09G03.2c	104	172	GGGGACAAGTTTGTACAAAAAAGCAGGCTTGCGCACGGTCTCAATTC	GGGGACCACTTTGTACAAGAAAGCTGGGTATTAGCAGTTTTTCCGTGAACTTT	yes	yes	yes
K01A6.2.1	80	K01A6.2	470	549	GGGGACAAGTTTGTACAAAAAAGCAGGCTTGTTGATATCAACAAAGATAGTGAAAG	GGGGACCACTTTGTACAAGAAAGCTGGGTATTAAATTCTGTTTGCCGGGTC	yes	yes	yes
K01A6.2.2	71	K01A6.2	583	653	GGGGACAAGTTTGTACAAAAAAGCAGGCTTGCTTCACGAAATTGATATCTTCAAA	GGGGACCACTTTGTACAAGAAAGCTGGGTATTAAGCAGACGGTGTTCTTGACCTA	yes	yes	yes
K01A6.2.3	77	K01A6.2	765	841	GGGGACAAGTTTGTACAAAAAAGCAGGCTTGCTCATAACGGTCTCATTGATT	GGGGACCACTTTGTACAAGAAAGCTGGGTATTAGAGAGATCCACGTCGTGCT	yes	yes	yes
K01A6.2.4	74	K01A6.2	870	943	GGGGACAAGTTTGTACAAAAAAGCAGGCTTGTATGATGTTCTTCTTCATCGGAAT	GGGGACCACTTTGTACAAGAAAGCTGGGTATTAAGAAACCATCGGAAGAACTG	yes	yes	yes
R01H10.8	74	R01H10.8	272	345	GGGGACAAGTTTGTACAAAAAAGCAGGCTTGTCTGCTCTACTTCGCC	GGGGACCACTTTGTACAAGAAAGCTGGGTATTACTTCGATTGTTTCGGTAGTT	yes	yes	yes
R11A8.8.1	66	R11A8.8	38	103	GGGGACAAGTTTGTACAAAAAAGCAGGCTTGAAGGAATTGATCGACCATTTC	GGGGACCACTTTGTACAAGAAAGCTGGGTATTAAGTTGTTCGAATATGAAAACACC	yes	yes	yes
R11A8.8.2	72	R11A8.8	149	220	GGGGACAAGTTTGTACAAAAAAGCAGGCTTGAAAGTTCGTCCAACTCC	GGGGACCACTTTGTACAAGAAAGCTGGGTATTACAAATCAATGTGATCTCTGAGAAT	yes	yes	yes
T05C12.6	75	T05C12.6b	235	309	GGGGACAAGTTTGTACAAAAAAGCAGGCTTGCTGGAAATTTATCTACCAATGAA	GGGGACCACTTTGTACAAGAAAGCTGGGTATTATGGATCATCATATTCACTTGGG	yes	yes	yes
T10A3.1	80	T10A3.1a	656	735	GGGGACAAGTTTGTACAAAAAAGCAGGCTTGCTTCATCGAACTGAAAATTCTG	GGGGACCACTTTGTACAAGAAAGCTGGGTATTAGTTGAGGAAGTCGTCAC	yes	yes	yes
T11B7.4	70	T11B7.4e	15	84	GGGGACAAGTTTGTACAAAAAAGCAGGCTTGACCGTTCGAATGGCTCGTT	GGGGACCACTTTGTACAAGAAAGCTGGGTATTATGGACGCCAAATTCTGGTGGCT	yes	yes	yes
T14G10.2	71	T14G10.2a	606	676	GGGGACAAGTTTGTACAAAAAAGCAGGCTTGCGACAAGTGATATTAACAAGGAGAA	GGGGACCACTTTGTACAAGAAAGCTGGGTATTATCCAATTGTCTCCTTGTACC	yes	yes	yes
T15H9.4	77	T15H9.4	173	249	GGGGACAAGTTTGTACAAAAAAGCAGGCTTGTACTTTTCTGTAAAAGTTTACTCATC	GGGGACCACTTTGTACAAGAAAGCTGGGTATTACAAACTTGGTGCTGGG	yes	yes	yes
T19B10.5	73	T19B10.5	246	318	GGGGACAAGTTTGTACAAAAAAGCAGGCTTGGTTGGTGTCCAACTAC	GGGGACCACTTTGTACAAGAAAGCTGGGTATTAATCACTATCACTGACTGATG	yes	yes	yes
T21C9.1	80	T21C9.1	57	136	GGGGACAAGTTTGTACAAAAAAGCAGGCTTGACAGTAGTTGAAATAGAAAAAACATC	GGGGACCACTTTGTACAAGAAAGCTGGGTATTAAGTTTGTGTTCGATCTTCTTG	yes	yes	no	yes
T21G5.4.1	65	T21G5.4	17	81	GGGGACAAGTTTGTACAAAAAAGCAGGCTTGATCGAGATTTGTATCGACATGG	GGGGACCACTTTGTACAAGAAAGCTGGGTATTAAACACGAGCTTCTAACTCTT	yes	yes	no
T21G5.4.2	71	T21G5.4	121	191	GGGGACAAGTTTGTACAAAAAAGCAGGCTTGTTGGCAACCCTTGTCT	GGGGACCACTTTGTACAAGAAAGCTGGGTATTACTGTTTCGCCCATTGCT	yes	yes	yes
T26E3.3	84	T26E3.3a	166	249	GGGGACAAGTTTGTACAAAAAAGCAGGCTTGCGTGTCCGTCTCTGCAA	GGGGACCACTTTGTACAAGAAAGCTGGGTATTATGACGGTCCTCGTGACAGTGTGTT	yes	yes	yes
T27F2.2	67	T27F2.2	731	797	GGGGACAAGTTTGTACAAAAAAGCAGGCTTGGAAGTTGTGCTTCGAAGGT	GGGGACCACTTTGTACAAGAAAGCTGGGTATTATTCACATCCACGACGGGGGCT	yes	yes	yes
W03F11.6	78	W03F11.6c	978	1055	GGGGACAAGTTTGTACAAAAAAGCAGGCTTGATATCGAAGGTGACACTGCGGAA	GGGGACCACTTTGTACAAGAAAGCTGGGTATTAGAGCCAATTGCTGAGCCCGT	yes	yes	yes
Y105E8A.26.1	78	Y105E8A.26a	54	131	GGGGACAAGTTTGTACAAAAAAGCAGGCTTGCTCTCCGTCTCCTTACA	GGGGACCACTTTGTACAAGAAAGCTGGGTATTATCTCTGCTCGTATTCTAACAT	yes	yes	yes
Y105E8A.26.2	82	Y105E8A.26b	141	222	GGGGACAAGTTTGTACAAAAAAGCAGGCTTGGTTGCAGTTCCAATGTTAG	GGGGACCACTTTGTACAAGAAAGCTGGGTATTACTGTGATGGCCACCGA	yes	yes	yes
Y105E8A.26.3	72	Y105E8A.26b	342	413	GGGGACAAGTTTGTACAAAAAAGCAGGCTTGGGAAGTGTCGGAGTACGTGTAATTGG	GGGGACCACTTTGTACAAGAAAGCTGGGTATTACTGGTTGGCTCGGACAT	yes	yes	yes
Y38C1AB.4.1	71	Y38C1AB.8	1260	1330	GGGGACAAGTTTGTACAAAAAAGCAGGCTTGATTGATGTGGAACTCGATAGAA	GGGGACCACTTTGTACAAGAAAGCTGGGTATTAACTCGCATGATGCTGATCCGAGTA	yes	yes	yes
Y38C1AB.4.2	74	Y38C1AB.8	1359	1432	GGGGACAAGTTTGTACAAAAAAGCAGGCTTGATATCGGTTATGCTTCTGAAGAAGCC	GGGGACCACTTTGTACAAGAAAGCTGGGTATTATGCCGTCTGCTCTCGGGT	yes	yes	yes
Y51B9A.3.1	85	Y51B9A.3	4	88	GGGGACAAGTTTGTACAAAAAAGCAGGCTTGAACAACAATAGTTTTCATGTAAAAGG	GGGGACCACTTTGTACAAGAAAGCTGGGTATTACTCAACCATCTGAGTATTTGGA	yes	yes	no
Y51B9A.3.2	74	Y51B9A.3	117	190	GGGGACAAGTTTGTACAAAAAAGCAGGCTTGGTTGAGTTGACTTTCACTTATCGTGG	GGGGACCACTTTGTACAAGAAAGCTGGGTATTACAGTGGAGCAGGGC	yes	yes	yes
Y54G11A.10	74	Y54G11A.10b	208	281	GGGGACAAGTTTGTACAAAAAAGCAGGCTTGCCACGTATCGTTGAGCTCC	GGGGACCACTTTGTACAAGAAAGCTGGGTATTAGAATCTCCGCTCCATTTCAT	yes	yes	yes
Y55B1BR.4	73	Y55B1BR.4	138	210	GGGGACAAGTTTGTACAAAAAAGCAGGCTTGGTGAAAATTGTGCGAATAGTGCGA	GGGGACCACTTTGTACAAGAAAGCTGGGTATTACGACTTTTTCTGCTTTAACTTCT	yes	yes	yes
Y57G11C.22	75	Y57G11C.22a	27	101	GGGGACAAGTTTGTACAAAAAAGCAGGCTTGGAGACAATTGAGTTGACTAAAGA	GGGGACCACTTTGTACAAGAAAGCTGGGTATTAATCAAGAGTTTTTCCTTTTGTATTAGC	yes	yes	yes
ZK1321.4	71	ZK1321.4	17	87	GGGGACAAGTTTGTACAAAAAAGCAGGCTCGGTTCGGATGAACCGAT	GGGGACCACTTTGTACAAGAAAGCTGGGTATTACAGAGTCCATGGAAGAG	yes	yes	no
ZK849.1	77	ZK849.1	224	300	GGGGACAAGTTTGTACAAAAAAGCAGGCTTGCTCGTGATTCTCATGAGAGAGCATA	GGGGACCACTTTGTACAAGAAAGCTGGGTATTAGTTTGGATGGGCCTCGT	yes	yes	yes
ZK849.2	77	ZK849.2b	292	368	GGGGACAAGTTTGTACAAAAAAGCAGGCTTGAGGAAAGTGGTGCTCTCGAA	GGGGACCACTTTGTACAAGAAAGCTGGGTATTACGTCCCATCATCATCACTA	yes	yes	no	yes
K01A6.2.5	75	K01A6.2	1016	1090	GGGGACAAGTTTGTACAAAAAAGCAGGCTTGATTGATGTCACTTTGGAGCGTGG	GGGGACCACTTTGTACAAGAAAGCTGGGTACTATGGCAATCTATTGCGTAGCACT	yes	yes	yes
Y38C1AB.4.0	75	Y38C1AB.8	1006	1080	GGGGACAAGTTTGTACAAAAAAGCAGGCTTGTTTGACATTTTGCTCGTGAAAGACC	GGGGACCACTTTGTACAAGAAAGCTGGGTATTAGGATACATCCTTCTGATGTCGAAT	yes	yes	yes

## Sheet: Supplemental Table S2
Add.Table S2	Supplemental Table S2
PDZ-domain containing protein ID	Gene Ontology annotation based on experimental data
C01B7.4	positive regulation of growth rate (IMP), embryonic development ending in birth or egg hatching (IMP)
C01B7.5	x
C01F6.6	x
C09G1.4	x
C09H6.2	neuron projection (IDA), plasma membrane (IDA), cytoplasm (IDA), cell soma (IDA), Golgi trans cisterna (IDA), nerve-nerve synaptic transmission (IMP), asymmetric protein localization (IDA), sensory perception of touch (IMP), trans-Golgi network transport vesicle (IDA), protein binding (IDA), positive regulation of vulval development (IMP)
C10C6.1	embryonic development ending in birth or egg hatching (IMP), reproduction (IMP)
C25F6.2	zonula adherens (IDA), embryonic development (IMP), zonula adherens assembly (IMP), growth (IMP), nematode larval development (IMP), embryonic development ending in birth or egg hatching (IMP), adherens junction (IDA)
C25G4.6	reproduction (IMP), growth (IMP), nematode larval development (IMP), hermaphrodite genitalia development (IMP),
C27A2.6	nematode larval development (IMP), positive regulation of growth rate (IMP), embryonic development ending in birth or egg hatching (IMP), cell cortex (IDA), growth (IMP), morphogenesis of an epithelium (IMP), locomotion (IMP), body morphogenesis (IMP), hermaphrodite genitalia development (IMP), reproduction (IMP)
C33B4.3	rhythmic behavior (IGI), defecation (IGI), positive regulation of growth rate (IMP),
C34F11.9	body morphogenesis (IMP), embryonic development ending in birth or egg hatching (IMP), nematode larval development (IMP), growth (IMP), mitotic spindle organization and biogenesis (IMP),
C35D10.2	x
C43E11.6	presynaptic active zone (IDA), plasma membrane (IDA), synapse part (IDA)
C44B7.1	x
C45G9.7	x
C46H11.6	locomotion (IMP), hermaphrodite genitalia development (IMP)
C48D5.2	x
C50D2.3	x
C50F2.8	x
C52A11.3	x
C52A11.4	x
C53B4.4	x
F17E5.1	post-embryonic development (IMP), negative regulation of vulval development (IMP), positive regulation of vulval development (IMP), cell junction (IDA), oviposition (IMP)
F18C5.4	x
F23C8.13	x
F25H2.2	positive regulation of growth rate (IMP)
F26D11.11	actin filament-based process (IMP), reproduction (IMP), negative regulation of multicellular organism growth (IMP), basolateral plasma membrane (IDA), embryonic development ending in birth or egg hatching (IMP), locomotion (IMP), cell-cell junction assembly (IMP), hermaphrodite genitalia development (IMP), embryonic development (IMP)
F27D9.8	x
F28F5.3	M band (IDA)
F30A10.8	positive regulation of multicellular organism growth (IMP), reproduction (IMP), positive regulation of growth rate (IMP), negative regulation of locomotion (IMP),
F30F8.3	embryonic development ending in birth or egg hatching (IMP),
F35D2.5	presynaptic membrane (IDA), locomotion (IGI)
F40F9.3	x
F44D12.1	x
F44D12.4	x
F45E4.3	x
F54E7.3	body morphogenesis (IMP), nematode larval development (IMP), basal part of cell (IDA), establishment of cell polarity (IMP), positive regulation of growth rate (IMP), embryonic development ending in birth or egg hatching (IMP), establishment of mitotic spindle orientation (IMP), negative regulation of vulval development (IMP), asymmetric cell division (IMP), apical part of cell (IDA), asymmetric …
H06H21.9	x
H09G03.2	x
K01A6.2	x
R01H10.8	nematode larval development (IMP), positive regulation of vulval development (IMP)
R11A8.8	x
T05C12.6	embryonic development ending in birth or egg hatching (IMP), cell migration (IMP), morphogenesis of an epithelium (IMP), mitotic spindle organization and biogenesis (IMP), positive regulation of growth rate (IMP), oviposition (IMP)
T10A3.1	positive regulation of multicellular organism growth (IMP), axon (IDA), Rab GTPase binding (IGI), regulation of pharyngeal pumping (IMP), synaptic vesicle priming (IDA), defecation (IMP), presynaptic active zone (IDA), protein binding (IPI), protein C-terminus binding (IPI), protein localization (IMP), locomotion (IMP), locomotory behavior (IMP), mating behavior (IMP), positive regulation of syna…
T11B7.4	determination of adult life span (IMP), locomotion (IMP), pharyngeal pumping (IMP)
T14G10.2	x
T15H9.4	x
T19B10.5	x
T21C9.1	x
T21G5.4	nematode larval development (IMP), reproduction (IMP), growth (IMP), hermaphrodite genitalia development (IMP), embryonic development ending in birth or egg hatching (IMP)
T26E3.3	positive regulation of multicellular organism growth (IMP), growth (IMP), embryonic development ending in birth or egg hatching (IMP), nematode larval development (IMP), positive regulation of growth rate (IMP), cell cortex (IDA)
T27F2.2	x
W03F11.6	positive regulation of growth rate (IMP)
Y105E8A.26	x
Y38C1AB.4	x
Y51B9A.3	x
Y54G11A.10	positive regulation of vulval development (IMP), negative regulation of vulval development (IMP), post-embryonic development (IMP), cell junction (IDA), protein binding, bridging (IPI), positive regulation of growth rate (IMP), asymmetric protein localization (IMP), protein C-terminus binding (IPI), receptor binding (IDA), oviposition (IMP), epidermal growth factor receptor signaling pathway (IMP)
Y55B1BR.4	x
Y57G11C.22	protein kinase C binding (IPI)
ZK1321.4	x
ZK849.1	x
ZK849.2	x
