# Supplementary material for: A genome-wide study of PDZ-domain interactions in C. elegans reveals a high frequency of non-canonical binding
Source: BMC Genomics. 2010 Nov 26;11:671. doi: 10.1186/1471-2164-11-671 (PMC3091786; doi:10.1186/1471-2164-11-671)
Supplement: Additional file 3 — PDZome network. Additional file 3 contains four tables (S3 to S6) listing the PDZome network interacting pairs and giving statistical analysis of the interactions. Supplemental Table S3: Two hybrid screen results. Gene names and ID are given according to Wormbase WS150[44]. Number of hits refers to the number of independent colonies identified and phenotypically tested for each interacting partner. Number of splice-forms identified or predicted in Wormbase WS150 and last 6 amino acids of each splice-form are given in cases were several splice-forms are identified or predicted. When sequencing from the N-terminus did not span the entire fragment, and thus the C-terminus was not experimentally confirmed, if any of the predicted splice-form had a C-terminal consensus motif, to be conservative, a consensus class was attributed. Consensus class type: [ST]X[YFWCMVILA] = 1; [YFWCMVILA]X[YFWCMVILA] = 2; [DE]X[YFWCMVILA] = 3 (X: any amino acid). Supplemental Table S4: Promiscuity and specificity of PDZ interactome network. Number of independent interacting proteins per PDZ domain, and number of PDZ domains interacting with each protein are given for AD-wrmcDNA and AD-ORFeome libraries two-hybrid screens. Supplemental Table S5: Promiscuity and specificity of PDZ interactome network: mean and median for number of interacting proteins per PDZ or vice versa. Supplemental Table S6: Number of interacting proteins per consensus class in network. Single hits: interacting proteins for which only one clone was identified in two-hybrid screens. Multiple hits: interacting proteins for which more than one clone was identified in two-hybrid screens. [file 1471-2164-11-671-S3.XLS]

## Sheet: Supplemental Table S3
Supplemental Table S3
PDZ containing protein ID	PDZ protein gene name	PDZ domain ID	Interacting protein ID	Interacting protein gene name	Number of hits	Library	Number of splice forms	Last 6 aa of each splice form	Consensus class type*
C01B7.4	tag-117	C01B7.4	F17E9.5	F17E9.5	3	AD-ORFeome	1	AAPPAQ	0
C01B7.5	C01B7.5	C01B7.5	R04B5.4	nhr-12	11	AD-ORFeome	2	INGKFN	0
C01F6.6	tag-60	C01F6.6.1	F52H2.5	F52H2.5	2	AD-ORFeome	1	DRIRRR	0
C10C6.1	kin-4	C10C6.1	B0281.5	B0281.5	7	AD-ORFeome	2	DCMGHM	0
C10C6.1	kin-4	C10C6.1	T22A3.2	hsp-12.1	2	AD-ORFeome	2	ITANKL	0
C10C6.1	kin-4	C10C6.1	Y105C5B.19	Y105C5B.19	2	AD-ORFeome	1	EEVEME	0
C10C6.1	kin-4	C10C6.1	C16C8.5	C16C8.5	1	AD-ORFeome	1	LPANLI	0
C10C6.1	kin-4	C10C6.1	C53A5.6	C53A5.6	1	AD-ORFeome	1	NEQAIT	0
C10C6.1	kin-4	C10C6.1	F47D12.3	F47D12.3	1	AD-ORFeome	1	CYEDSD	0
C10C6.1	kin-4	C10C6.1	C52B11.2	tag-303	1	AD-ORFeome	1	RARRWF	0
C25F6.2	dlg-1	C25F6.2.1	K09B11.5	K09B11.5	1	AD-ORFeome	2	ARPHPK	0
C25F6.2	dlg-1	C25F6.2.1	C06E2.1	C06E2.1	1	AD-ORFeome	1	VSLPLQ	0
C25F6.2	dlg-1	C25F6.2.3	ZK849.2	ZK849.2	4	AD-ORFeome	3	DESRST	0
C25F6.2	dlg-1	C25F6.2.3	Y55B1AR.1	lec-6	1	AD-ORFeome	3	SAHVSH	0
C25G4.6	C25G4.6	C25G4.6.2	Y105E8B.5	Y105E8B.5	1	AD-ORFeome	1	EKYKSE	0
C25G4.6	C25G4.6	C25G4.6.2	T18D3.7	T18D3.7	1	AD-ORFeome	2	NKQLCE	0
C27A2.6	dsh-2	C27A2.6	F31E8.3	tab-1	2	AD-ORFeome	1	NDNESE	0
C27A2.6	dsh-2	C27A2.6	Y111B2A.1	Y111B2A.1	1	AD-ORFeome	1	SETFFK	0
C27A2.6	dsh-2	C27A2.6	Y42A5A.2	lact-8	1	AD-ORFeome	1	DGRFTR	0
C27A2.6	dsh-2	C27A2.6	H04M03.3	H04M03.3	1	AD-ORFeome	1	QFKIRN	0
C34F11.9	dsh-1	C34F11.9	ZC239.15	ZC239.15	12	AD-ORFeome	1	KKQRNR	0
C34F11.9	dsh-1	C34F11.9	B0281.5	B0281.5	12	AD-ORFeome	2	DCMGHM	0
C34F11.9	dsh-1	C34F11.9	F49E8.4	cdd-2	6	AD-ORFeome	1	NVTVVS	0
C34F11.9	dsh-1	C34F11.9	T18D3.7	T18D3.7	6	AD-ORFeome	2	NKQLCE	0
C34F11.9	dsh-1	C34F11.9	T22A3.2	hsp-12.1	5	AD-ORFeome	2	ITANKL	0
C34F11.9	dsh-1	C34F11.9	Y105C5B.19	Y105C5B.19	5	AD-ORFeome	1	EEVEME	0
C34F11.9	dsh-1	C34F11.9	Y55F3BR.6	Y55F3BR.6	4	AD-ORFeome	1	AEQQKQ	0
C34F11.9	dsh-1	C34F11.9	F25H9.6	F25H9.6	4	AD-ORFeome	1	VRIQCG	0
C34F11.9	dsh-1	C34F11.9	M04G12.1	tag-260	4	AD-ORFeome	4	ATSPQN	0
C34F11.9	dsh-1	C34F11.9	Y105E8B.5	Y105E8B.5	3	AD-ORFeome	1	EKYKSE	0
C34F11.9	dsh-1	C34F11.9	C25G4.4	tag-347	3	AD-ORFeome	1	GPSHIQ	0
C34F11.9	dsh-1	C34F11.9	F36D1.1	F36D1.1	2	AD-ORFeome	1	ALFLDE	0
C34F11.9	dsh-1	C34F11.9	F22B8.6	F22B8.6	2	AD-ORFeome	2	IAIPNV	0
C34F11.9	dsh-1	C34F11.9	Y45G12C.2	gst-10	2	AD-ORFeome	2	IEKGMN	0
C34F11.9	dsh-1	C34F11.9	R05D11.8	edc-3	2	AD-ORFeome	1	RLSQSN	0
C34F11.9	dsh-1	C34F11.9	F43G9.5	F43G9.5	2	AD-ORFeome	1	IFNDSN	0
C34F11.9	dsh-1	C34F11.9	Y77E11A.7	Y77E11A.7	2	AD-ORFeome	3	VETVDQ	0
C34F11.9	dsh-1	C34F11.9	C05D10.1	C05D10.1	2	AD-ORFeome	6	LFAPNA	0
C34F11.9	dsh-1	C34F11.9	C52B11.2	tag-303	2	AD-ORFeome	1	RARRWF	0
C34F11.9	dsh-1	C34F11.9	Y39B6A.12	bed-1	1	AD-ORFeome	2	AQEHEE	0
C34F11.9	dsh-1	C34F11.9	F17E9.5	F17E9.5	1	AD-ORFeome	1	AAPPAQ	0
C34F11.9	dsh-1	C34F11.9	CC8.1	CC8.1	1	AD-ORFeome	1	FTPAPT	0
C34F11.9	dsh-1	C34F11.9	ZK287.6	ztf-9	1	AD-ORFeome	1	YTDLPE	0
C34F11.9	dsh-1	C34F11.9	Y40C5A.1	Y40C5A.1	1	AD-ORFeome	2	EHYHWF	0
C34F11.9	dsh-1	C34F11.9	R09H10.3	R09H10.3	1	AD-ORFeome	6	STYRGS	0
C34F11.9	dsh-1	C34F11.9	C24G6.8	C24G6.8	1	AD-ORFeome	3	GGLKLL	0
C44B7.1	C44B7.1	C44B7.1	Y104H12A.1	nhr-41	1	AD-ORFeome	1	EMMNNQ	0
C44B7.1	C44B7.1	C44B7.1	F37A4.9	bath-41	1	AD-ORFeome	1	DRITLT	0
C45G9.7	C45G9.7	C45G9.7	H06A10.1	H06A10.1	1	AD-ORFeome	1	VISQNC	0
C50D2.3	C50D2.3	C50D2.3	C32D5.1	C32D5.1	12	AD-ORFeome	1	LKEESK	0
C50D2.3	C50D2.3	C50D2.3	T18D3.7	T18D3.7	8	AD-ORFeome	2	NKQLCE	0
C50D2.3	C50D2.3	C50D2.3	Y74C10AL.2	Y74C10AL.2	1	AD-ORFeome	1	TEEMWG	0
C50D2.3	C50D2.3	C50D2.3	ZK688.9	ZK688.9	1	AD-ORFeome	1	DRERLF	0
C52A11.3	C52A11.3	C52A11.3	F31E8.3	tab-1	2	AD-ORFeome	1	NDNESE	0
C52A11.3	C52A11.3	C52A11.3	R04B5.4	nhr-12	1	AD-ORFeome	2	INGKFN	0
C52A11.3	C52A11.3	C52A11.3	C14A11.7	ssr-2	1	AD-ORFeome	1	SDCKIQ	0
C52A11.3	C52A11.3	C52A11.3	Y95B8A.2	Y95B8A.2	1	AD-ORFeome	1	SLTRLG	0
C52A11.4	mpz-1	C52A11.4.10	Y39B6A.16	Y39B6A.16	1	AD-ORFeome	1	EHRNSQ	0
C52A11.4	mpz-1	C52A11.4.10	C18A11.4	C18A11.4	1	AD-ORFeome	1	TYRGHW	0
C52A11.4	mpz-1	C52A11.4.10	F54D11.3	F54D11.3	1	AD-ORFeome	1	TSACTS	0
C52A11.4	mpz-1	C52A11.4.10	F19F10.10	F19F10.10	1	AD-ORFeome	1	HFPTLK	0
C52A11.4	mpz-1	C52A11.4.10	T26E3.2	ndx-1	1	AD-ORFeome	1	PSLHML	0
C52A11.4	mpz-1	C52A11.4.10	Y62E10A.14	Y62E10A.14	1	AD-ORFeome	1	LDEEDE	0
C52A11.4	mpz-1	C52A11.4.3	T23G5.1	rnr-1	3	AD-ORFeome	3	CLMCSG	0
C52A11.4	mpz-1	C52A11.4.8	F43C11.8	F43C11.8	7	AD-ORFeome	1	PASCSD	0
F17E5.1	lin-2	F17E5.1	W01D2.5	W01D2.5	1	AD-ORFeome	1	SMILDH	0
F17E5.1	lin-2	F17E5.1	F41G4.1	F41G4.1	1	AD-ORFeome	1	GETVAH	0
F17E5.1	lin-2	F17E5.1	K01C8.6	K01C8.6	1	AD-ORFeome	1	NQEAKK	0
F17E5.1	lin-2	F17E5.1	C27A2.5	C27A2.5	1	AD-ORFeome	1	KKDVIN	0
F17E5.1	lin-2	F17E5.1	F46A8.5	F46A8.5	1	AD-ORFeome	1	KIEITR	0
F17E5.1	lin-2	F17E5.1	F29A7.3	F29A7.3	1	AD-ORFeome	1	IKYSRS	0
F17E5.1	lin-2	F17E5.1	K12D12.1	top-2	1	AD-ORFeome	1	VDSDSD	0
F17E5.1	lin-2	F17E5.1	C09G4.4	C09G4.4	1	AD-ORFeome	1	FRQRQQ	0
F17E5.1	lin-2	F17E5.1	C02B10.4	C02B10.4	1	AD-ORFeome	2	GARGDF	0
F17E5.1	lin-2	F17E5.1	F26D2.14	F26D2.14	1	AD-ORFeome	1	TTCRIC	0
F18C5.4	F18C5.4	F18C5.4.1	M05D6.5	M05D6.5	1	AD-ORFeome	2	DEEHQK	0
F18C5.4	F18C5.4	F18C5.4.1	R03D7.4	R03D7.4	1	AD-ORFeome	1	KKMLKR	0
F18C5.4	F18C5.4	F18C5.4.1	T19H12.10	ugt-11	1	AD-ORFeome	1	KKVKSD	0
F18C5.4	F18C5.4	F18C5.4.1	ZC376.4	ZC376.4	1	AD-ORFeome	1	RFNGYE	0
F18C5.4	F18C5.4	F18C5.4.1	H21P03.3	sms-1	1	AD-ORFeome	5	TMSLPK	0
F18C5.4	F18C5.4	F18C5.4.1	F58B4.2	F58B4.2	1	AD-ORFeome	1	IGKLKE	0
F18C5.4	F18C5.4	F18C5.4.1	C29E4.5	tag-250	1	AD-ORFeome	2	IVGRNI _ IRIWRN	0
F18C5.4	F18C5.4	F18C5.4.2	R04B5.8	srd-49	1	AD-ORFeome	1	AVSRKT	0
F18C5.4	F18C5.4	F18C5.4.2	F48G7.10	F48G7.10	1	AD-ORFeome	1	CIVSSQ	0
F18C5.4	F18C5.4	F18C5.4.2	F38C2.7	F38C2.7	1	AD-ORFeome	1	CSALLQ	0
F18C5.4	F18C5.4	F18C5.4.2	R05G6.5	R05G6.5	1	AD-ORFeome	1	LHQLRQ	0
F23C8.13	F23C8.13	F23C8.13	F28H1.2	cpn-3	1	AD-ORFeome	2	KTNPFA	0
F23C8.13	F23C8.13	F23C8.13	F52E4.4	twk-16	1	AD-ORFeome	1	GHRRDS	0
F23C8.13	F23C8.13	F23C8.13	F45F2.9	F45F2.9	1	AD-ORFeome	2	RINKAE	0
F23C8.13	F23C8.13	F23C8.13	Y37H2A.4	fbxa-107	1	AD-ORFeome	1	TIKRIL	0
F28F5.3	lim-8	F28F5.3	F47G9.4	F47G9.4	18	AD-ORFeome	1	MNQKTE	0
F30A10.8	stn-1	F30A10.8	K09B11.9	K09B11.9	2	AD-ORFeome	2	TDDEDE	0
F30F8.3	F30F8.3	F30F8.3	F59H6.10	bath-3	1	AD-ORFeome	1	KTLTFH	0
F30F8.3	F30F8.3	F30F8.3	C01F6.8	icl-1	1	AD-ORFeome	2	EDESME	0
F30F8.3	F30F8.3	F30F8.3	Y73F8A.26	Y73F8A.26	1	AD-ORFeome	1	EKKIID	0
F30F8.3	F30F8.3	F30F8.3	Y48A6B.4	fipr-17	1	AD-ORFeome	1	GAPRPQ	0
F30F8.3	F30F8.3	F30F8.3	F14D7.3	F14D7.3	1	AD-ORFeome	1	AKSTSS	0
F30F8.3	F30F8.3	F30F8.3	Y95B8A.2	Y95B8A.2	1	AD-ORFeome	1	SLTRLG	0
F30F8.3	F30F8.3	F30F8.3	EGAP2.3	pho-1	1	AD-ORFeome	2	NFLGLF	0
F44D12.1	F44D12.1	F44D12.1.1	C14A4.5	crn-5	1	AD-ORFeome	1	LSVDEQ	0
F44D12.4	F44D12.4	F44D12.4	4R79.1	nas-6	1	AD-ORFeome	2	KLKKSG	0
F45E4.3	F45E4.3	F45E4.3	ZC15.3	ZC15.3	9	AD-ORFeome	1	HNRYGG	0
F54E7.3	par-3	F54E7.3.1	T11B7.1	T11B7.1	6	AD-ORFeome	1	DSSSEE	0
F54E7.3	par-3	F54E7.3.2	Y38C1AA.7	Y38C1AA.7	3	AD-ORFeome	1	AAPPAQ	0
F54E7.3	par-3	F54E7.3.2	F17E9.5	F17E9.5	2	AD-ORFeome	1	AAPPAQ	0
F54E7.3	par-3	F54E7.3.2	C06E1.1	C06E1.1	1	AD-ORFeome	1	PGEEEN	0
H06H21.9	H06H21.9	H06H21.9.1	B0379.6	B0379.6	1	AD-ORFeome	1	QKGWSH	0
H06H21.9	H06H21.9	H06H21.9.1	C04E12.12	C04E12.12	1	AD-ORFeome	1	IVKCLS	0
H06H21.9	H06H21.9	H06H21.9.2	C32D5.10	C32D5.10	1	AD-ORFeome	1	ALSRRQ	0
H06H21.9	H06H21.9	H06H21.9.2	C44E4.3	C44E4.3	1	AD-ORFeome	1	LHDVTK	0
H06H21.9	H06H21.9	H06H21.9.2	F44C8.4	nhr-103	1	AD-ORFeome	1	EMFETT	0
H06H21.9	H06H21.9	H06H21.9.2	F42G9.8	tpst-2	1	AD-ORFeome	1	FKNFYS	0
H06H21.9	H06H21.9	H06H21.9.2	F41D3.9	F41D3.9	1	AD-ORFeome	1	FLRMVD	0
K01A6.2	magi-1	K01A6.2.1	R04B5.4	nhr-12	7	AD-ORFeome	2	INGKFN	0
K01A6.2	magi-1	K01A6.2.3	ZK1053.3	ZK1053.3	2	AD-ORFeome	1	MVSASP	0
K01A6.2	magi-1	K01A6.2.4	Y105E8A.6	unc-95	4	AD-ORFeome	1	SIEKLI	0
K01A6.2	magi-1	K01A6.2.4	C56C10.1	vps-33.2	1	AD-ORFeome	1	SSVFGS	0
K01A6.2	magi-1	K01A6.2.4	Y77E11A.7	Y77E11A.7	1	AD-ORFeome	3	VETVDQ	0
K01A6.2	magi-1	K01A6.2.5	R04B5.4	nhr-12	1	AD-ORFeome	2	INGKFN	0
K01A6.2	magi-1	K01A6.2.5	C08B6.9	aos-1	1	AD-ORFeome	1	CNFPPV	0
K01A6.2	magi-1	K01A6.2.5	W04C9.4	W04C9.4	1	AD-ORFeome	1	AEVMEQ	0
K01A6.2	magi-1	K01A6.2.5	F08G12.8	F08G12.8	1	AD-ORFeome	1	NEDYVE	0
R01H10.8	cnk-1	R01H10.8	T10C6.6	T10C6.6	2	AD-ORFeome	7	AGDHED	0
R11A8.8	R11A8.8	R11A8.8.1	F31E8.3	tab-1	1	AD-ORFeome	1	NDNESE	0
R11A8.8	R11A8.8	R11A8.8.2	ZK616.10	ehn-3	2	AD-ORFeome	3	YANHNF	0
R11A8.8	R11A8.8	R11A8.8.2	Y104H12A.1	nhr-41	1	AD-ORFeome	1	EMMNNQ	0
R11A8.8	R11A8.8	R11A8.8.2	F32A6.4	ags-3	1	AD-ORFeome	3	IPTSKN _ DILVER	0
R11A8.8	R11A8.8	R11A8.8.2	M05B5.1	M05B5.1	1	AD-ORFeome	1	LTKKAK	0
T05C12.6	mig-5	T05C12.6	F53F10.1	F53F10.1	3	AD-ORFeome	1	KRASSS	0
T05C12.6	mig-5	T05C12.6	F55H12.6	ztf-26	2	AD-ORFeome	3	GTVVNT	0
T05C12.6	mig-5	T05C12.6	Y104H12A.1	nhr-41	1	AD-ORFeome	1	EMMNNQ	0
T05C12.6	mig-5	T05C12.6	C28H8.12	dnc-2	1	AD-ORFeome	1	KVADLK	0
T11B7.4	alp-1	T11B7.4	ZK287.6	ztf-9	1	AD-ORFeome	1	YTDLPE	0
T15H9.4	T15H9.4	T15H9.4	F17E9.5	F17E9.5	10	AD-ORFeome	1	AAPPAQ	0
T21G5.4	T21G5.4	T21G5.4.2	C39D10.3	C39D10.3	1	AD-ORFeome	2	LNNNQH	0
T21G5.4	T21G5.4	T21G5.4.2	T13B5.5	lips-11	1	AD-ORFeome	1	VEILKK	0
T21G5.4	T21G5.4	T21G5.4.2	C32F10.6	nhr-2	1	AD-ORFeome	1	GPYLNQ	0
T26E3.3	par-6	T26E3.3	W03G1.3	W03G1.3	3	AD-ORFeome	1	HIPDSP	0
T26E3.3	par-6	T26E3.3	F53B3.1	tra-4	3	AD-ORFeome	1	ILYKGE	0
T26E3.3	par-6	T26E3.3	Y77E11A.7	Y77E11A.7	3	AD-ORFeome	3	VETVDQ	0
T27F2.2	T27F2.2	T27F2.2	Y37D8A.6	Y37D8A.6	1	AD-ORFeome	1	LSYKRR	0
W03F11.6	afd-1	W03F11.6	Y42G9A.1	Y42G9A.1	3	AD-ORFeome	1	DGTQKV	0
W03F11.6	afd-1	W03F11.6	Y39B6A.12	bed-1	3	AD-ORFeome	2	AQEHEE	0
W03F11.6	afd-1	W03F11.6	CC8.1	CC8.1	1	AD-ORFeome	1	FTPAPT	0
W03F11.6	afd-1	W03F11.6	W08G11.3	W08G11.3	1	AD-ORFeome	2	TLLGGE	0
Y105E8A.26	zoo-1	Y105E8A.26.3	M02D8.1	M02D8.1	1	AD-ORFeome	1	LNLVFD	0
Y38C1AB.4	Y38C1AB.4	Y38C1AB.4.0	Y51A2D.11	ttr-26	1	AD-ORFeome	1	STDCIH	0
Y38C1AB.4	Y38C1AB.4	Y38C1AB.4.0	W08E12.3	W08E12.3	1	AD-ORFeome	1	AAPTQE	0
Y54G11A.10	lin-7	Y54G11A.10	K12G11.4	sodh-2	3	AD-ORFeome	1	VDFSMR	0
Y55B1BR.4	Y55B1BR.4	Y55B1BR.4	Y57A10A.8	Y57A10A.8	1	AD-ORFeome	1	FFSVSH	0
Y57G11C.22	Y57G11C.22	Y57G11C.22	F52H3.3	bath-38	8	AD-ORFeome	1	VLKIVN	0
C10C6.1	kin-4	C10C6.1	Y119C1A.1	Y119C1A.1	1	AD-ORFeome	1	TANSTA	1
C10C6.1	kin-4	C10C6.1	F44G3.9	nhr-111	1	AD-ORFeome	1	IVISFL	1
C25F6.2	dlg-1	C25F6.2.3	C34C6.6	prx-5	9	AD-ORFeome	2	VKASLV	1
C25G4.6	C25G4.6	C25G4.6.2	F35G2.2	F35G2.2	1	AD-ORFeome	2	VPLSKL	1
C27A2.6	dsh-2	C27A2.6	T07D10.2	T07D10.2	1	AD-ORFeome	1	SEQSDF	1
C33B4.3	shn-1	C33B4.3	D2089.4	ptb-1	6	AD-ORFeome	3	FSKSGI	1
C33B4.3	shn-1	C33B4.3	Y39B6A.38	reps-1	2	AD-ORFeome	1	CSSSTL	1
C34F11.9	dsh-1	C34F11.9	F44G3.9	nhr-111	6	AD-ORFeome	1	IVISFL	1
C34F11.9	dsh-1	C34F11.9	F35G2.2	F35G2.2	2	AD-ORFeome	2	VPLSKL	1
C34F11.9	dsh-1	C34F11.9	ZK858.4	mel-26	1	AD-ORFeome	1	PPPSGL	1
C34F11.9	dsh-1	C34F11.9	ZC395.8	ztf-8	1	AD-ORFeome	1	DRGSRW	1
C52A11.4	mpz-1	C52A11.4.3	F44G3.9	nhr-111	6	AD-ORFeome	1	IVISFL	1
F30F8.3	F30F8.3	F30F8.3	ZK377.1	wrt-6	1	AD-ORFeome	1	IPQSFV	1
F54E7.3	par-3	F54E7.3.3	B0379.1	B0379.1	1	AD-ORFeome	1	LMLSAY	1
H06H21.9	H06H21.9	H06H21.9.1	T01D3.6	T01D3.6	1	AD-ORFeome	2	KYDTNM	1
K01A6.2	magi-1	K01A6.2.1	C34C6.6	prx-5	12	AD-ORFeome	2	VKASLV	1
K01A6.2	magi-1	K01A6.2.3	F10G8.8	F10G8.8	2	AD-ORFeome	2	EYSTPF _ EKKSSP	1
T21G5.4	T21G5.4	T21G5.4.2	F35G2.2	F35G2.2	1	AD-ORFeome	2	VPLSKL	1
T26E3.3	par-6	T26E3.3	H06I04.1	H06I04.1	14	AD-ORFeome	5	TLNSKL _ ARSGPF	1
T26E3.3	par-6	T26E3.3	F44G3.9	nhr-111	1	AD-ORFeome	1	IVISFL	1
Y105E8A.26	zoo-1	Y105E8A.26.1	C27F2.4	C27F2.4	1	AD-ORFeome	1	KRKTKF	1
Y105E8A.26	zoo-1	Y105E8A.26.1	C28A5.1	C28A5.1	1	AD-ORFeome	1	ELHTYM	1
Y55B1BR.4	Y55B1BR.4	Y55B1BR.4	F44G3.9	nhr-111	6	AD-ORFeome	1	IVISFL	1
C01B7.4	tag-117	C01B7.4	Y39B6A.46	ztf-20	12	AD-ORFeome	1	SDEILL	2
C01B7.4	tag-117	C01B7.4	T25B6.4	T25B6.4	1	AD-ORFeome	1	NRHLNW	2
C10C6.1	kin-4	C10C6.1	Y39B6A.46	ztf-20	4	AD-ORFeome	1	SDEILL	2
C25F6.2	dlg-1	C25F6.2.1	F53A10.2	F53A10.2	1	AD-ORFeome	3	YSDVSV	2
C27A2.6	dsh-2	C27A2.6	B0547.1	csn-5	2	AD-ORFeome	2	VEMADA	2
C33B4.3	shn-1	C33B4.3	Y39B6A.46	ztf-20	1	AD-ORFeome	1	SDEILL	2
C34F11.9	dsh-1	C34F11.9	Y39B6A.46	ztf-20	6	AD-ORFeome	1	SDEILL	2
C34F11.9	dsh-1	C34F11.9	K06A4.5	K06A4.5	3	AD-ORFeome	1	TIRMPA	2
C34F11.9	dsh-1	C34F11.9	D2063.1	D2063.1	3	AD-ORFeome	1	VVDFSL	2
C34F11.9	dsh-1	C34F11.9	F54D10.7	F54D10.7	1	AD-ORFeome	1	DCECCC	2
C34F11.9	dsh-1	C34F11.9	D1053.1	gst-42	1	AD-ORFeome	1	DTGLNA	2
C35D10.2	C35D10.2	C35D10.2	F52C6.3	F52C6.3	5	AD-ORFeome	1	TITISI	2
C43E11.6	nab-1	C43E11.6	Y39B6A.46	ztf-20	1	AD-ORFeome	1	SDEILL	2
C44B7.1	C44B7.1	C44B7.1	F52C6.3	F52C6.3	12	AD-ORFeome	1	TITISI	2
C50F2.8	C50F2.8	C50F2.8	C08F8.5	fbxb-9	1	AD-ORFeome	1	LNMFIF	2
C52A11.4	mpz-1	C52A11.4.3	B0024.14	crm-1	2	AD-ORFeome	6	KHRYPV _ IVEDIN _ HSNCVL	2
C52A11.4	mpz-1	C52A11.4.8	F52C6.3	F52C6.3	1	AD-ORFeome	1	TITISI	2
F17E5.1	lin-2	F17E5.1	F22D6.4	nduf-6	1	AD-ORFeome	2	IQHLNC	2
F17E5.1	lin-2	F17E5.1	T10H9.1	T10H9.1	1	AD-ORFeome	1	DSEIFL	2
F18C5.4	F18C5.4	F18C5.4.2	F52C6.3	F52C6.3	7	AD-ORFeome	1	TITISI	2
F18C5.4	F18C5.4	F18C5.4.2	F56C3.9	F56C3.9	1	AD-ORFeome	1	PYSAYV	2
F23C8.13	F23C8.13	F23C8.13	F47F2.1	F47F2.1	1	AD-ORFeome	4	DLFAEW	2
F35D2.5	syd-1	F35D2.5	F52C6.3	F52C6.3	2	AD-ORFeome	1	TITISI	2
F44D12.4	F44D12.4	F44D12.4	F19F10.1	F19F10.1	1	AD-ORFeome	1	LFPALV	2
F44D12.4	F44D12.4	F44D12.4	F48D6.4	F48D6.4	1	AD-ORFeome	3	VTTSFN _ LTNLRF	2
F44D12.4	F44D12.4	F44D12.4	F29F11.1	sqv-4	1	AD-ORFeome	2	FGTAGY	2
F54E7.3	par-3	F54E7.3.3	F52C6.3	F52C6.3	6	AD-ORFeome	1	TITISI	2
H06H21.9	H06H21.9	H06H21.9.2	F08D12.7	F08D12.7	1	AD-ORFeome	1	KKHFGC	2
H06H21.9	H06H21.9	H06H21.9.2	F54D5.5	F54D5.5	1	AD-ORFeome	2	FSMMSI	2
H06H21.9	H06H21.9	H06H21.9.2	C44C10.5	C44C10.5	1	AD-ORFeome	1	DEPYEC	2
K01A6.2	magi-1	K01A6.2.4	R03H10.4	R03H10.4	1	AD-ORFeome	1	ILFITW	2
K01A6.2	magi-1	K01A6.2.5	F46H5.2	F46H5.2	1	AD-ORFeome	3	QNDFAY _ EFSSFS	2
T05C12.6	mig-5	T05C12.6	Y39A1A.3	Y39A1A.3	2	AD-ORFeome	1	LKALRI	2
T05C12.6	mig-5	T05C12.6	C18B2.5	C18B2.5	1	AD-ORFeome	3	ADKVLY	2
T14G10.2	pxf-1	T14G10.2	F52C6.3	F52C6.3	8	AD-ORFeome	1	TITISI	2
T19B10.5	T19B10.5	T19B10.5	ZK829.6	tgt-1	1	AD-ORFeome	1	GYKLDF	2
T26E3.3	par-6	T26E3.3	Y39B6A.46	ztf-20	1	AD-ORFeome	1	SDEILL	2
W03F11.6	afd-1	W03F11.6	Y39B6A.46	ztf-20	4	AD-ORFeome	1	SDEILL	2
Y105E8A.26	zoo-1	Y105E8A.26.3	F52C6.3	F52C6.3	8	AD-ORFeome	1	TITISI	2
Y38C1AB.4	Y38C1AB.4	Y38C1AB.4.0	Y39B6A.46	ztf-20	10	AD-ORFeome	1	SDEILL	2
Y51B9A.3	Y51B9A.3	Y51B9A.3.2	F52C6.3	F52C6.3	9	AD-ORFeome	1	TITISI	2
C10C6.1	kin-4	C10C6.1	F49H12.3	F49H12.3	1	AD-ORFeome	1	EDEEDF	3
C34F11.9	dsh-1	C34F11.9	F49H12.3	F49H12.3	2	AD-ORFeome	1	EDEEDF	3
C45G9.7	C45G9.7	C45G9.7	Y51H7C.3	Y51H7C.3	1	AD-ORFeome	1	KSIEKY	3
C52A11.4	mpz-1	C52A11.4.10	T05G5.3	cdk-1	1	AD-ORFeome	4	GELELF	3
C52A11.4	mpz-1	C52A11.4.3	Y69H2.3	Y69H2.3	9	AD-ORFeome	8	VASDKC _ QKPKLY	3
C52A11.4	mpz-1	C52A11.4.3	Y69H2.10	Y69H2.10	1	AD-ORFeome	2	VATDKC _ ETAKCF	3
F18C5.4	F18C5.4	F18C5.4.1	F32D8.10	F32D8.10	1	AD-ORFeome	1	SKIEFV	3
F44D12.1	F44D12.1	F44D12.1.1	Y69H2.3	Y69H2.3	6	AD-ORFeome	8	VASDKC _ QKPKLY	3
K01A6.2	magi-1	K01A6.2.5	K07B1.6	K07B1.6	1	AD-ORFeome	3	SLEDSA _ DLLKVS	3
T26E3.3	par-6	T26E3.3	Y69H2.3	Y69H2.3	1	AD-ORFeome	8	VASDKC _ QKPKLY	3
W03F11.6	afd-1	W03F11.6	F49H12.3	F49H12.3	3	AD-ORFeome	1	EDEEDF	3
W03F11.6	afd-1	W03F11.6	T06G6.3	T06G6.3	1	AD-ORFeome	2	EDYEEW	3
C01B7.4	tag-117	C01B7.4	F09E5.7	F09E5.7	16	AD-wrmcDNA	2	GFDGYI	0
C01B7.4	tag-117	C01B7.4	Y37E3.11	Y37E3.11	14	AD-wrmcDNA	2	KAMNLI	0
C01B7.4	tag-117	C01B7.4	F17E9.5	F17E9.5	12	AD-wrmcDNA	1	AAPPAQ	0
C01B7.4	tag-117	C01B7.4	Y105E8A.6	unc-95	6	AD-wrmcDNA	1	SIEKLI	0
C01B7.4	tag-117	C01B7.4	C40A11.3	C40A11.3	1	AD-wrmcDNA	1	GGVDRK	0
C01B7.5	C01B7.5	C01B7.5	R06F6.12	R06F6.12	11	AD-wrmcDNA	1	LDEQSS	0
C01B7.5	C01B7.5	C01B7.5	T20H4.3	prs-1	10	AD-wrmcDNA	2	QGTRST _ LFGRSY	0
C01B7.5	C01B7.5	C01B7.5	Y55F3BR.6	Y55F3BR.6	8	AD-wrmcDNA	1	AEQQKQ	0
C01B7.5	C01B7.5	C01B7.5	Y54E2A.11	eif-3.B	7	AD-wrmcDNA	4	TVRRIV _ EEEMRD	0
C01B7.5	C01B7.5	C01B7.5	F43D9.4	sip-1	4	AD-wrmcDNA	2	TTTGKH	0
C01B7.5	C01B7.5	C01B7.5	C09B8.6	hsp-25	2	AD-wrmcDNA	6	QLAIQQ	0
C01B7.5	C01B7.5	C01B7.5	F52E10.5	ifa-3	1	AD-wrmcDNA	1	QQTTTS	0
C01F6.6	tag-60	C01F6.6.1	F54B11.5	F54B11.5	17	AD-wrmcDNA	1	EIARET	0
C01F6.6	tag-60	C01F6.6.1	Y66H1B.4	spl-1	1	AD-wrmcDNA	1	PPSTSN	0
C01F6.6	tag-60	C01F6.6.2	K08F8.4	pah-1	3	AD-wrmcDNA	1	NNLKMK	0
C01F6.6	tag-60	C01F6.6.2	F42G4.3	zyx-1	1	AD-wrmcDNA	5	RVVSST	0
C09G1.4	C09G1.4	C09G1.4	B0365.1	B0365.1	2	AD-wrmcDNA	1	MPERNL	0
C09G1.4	C09G1.4	C09G1.4	F17C11.9	F17C11.9	1	AD-wrmcDNA	5	QGKIFK	0
C09G1.4	C09G1.4	C09G1.4	F54F3.1	nid-1	1	AD-wrmcDNA	1	VKVKGC	0
C09G1.4	C09G1.4	C09G1.4	Y104H12A.1	nhr-41	1	AD-wrmcDNA	1	EMMNNQ	0
C09G1.4	C09G1.4	C09G1.4	Y11D7A.14	Y11D7A.14	1	AD-wrmcDNA	1	KVERLL	0
C09H6.2	lin-10	C09H6.2.1	W08G11.3	W08G11.3	16	AD-wrmcDNA	2	TLLGGE	0
C09H6.2	lin-10	C09H6.2.1	F54C9.11	F54C9.11	4	AD-wrmcDNA	1	TIDNFN	0
C09H6.2	lin-10	C09H6.2.1	K04G7.4	nuo-4	3	AD-wrmcDNA	5	YVHHHH _ SFLPMQ	0
C09H6.2	lin-10	C09H6.2.1	Y102A5C.18	efl-1	3	AD-wrmcDNA	1	VDLYGD	0
C09H6.2	lin-10	C09H6.2.1	B0222.8	col-10	1	AD-wrmcDNA	1	VFVSRH	0
C09H6.2	lin-10	C09H6.2.1	C06C3.3	C06C3.3	1	AD-wrmcDNA	1	FDPDFD	0
C09H6.2	lin-10	C09H6.2.1	F17C8.3	F17C8.3	1	AD-wrmcDNA	1	IGVQLC	0
C09H6.2	lin-10	C09H6.2.1	F32A6.4	ags-3	1	AD-wrmcDNA	3	IPTSKN _ DILVER	0
C09H6.2	lin-10	C09H6.2.1	R11H6.5	R11H6.5	1	AD-wrmcDNA	1	AEIPTV	0
C09H6.2	lin-10	C09H6.2.1	T18H9.2	asp-2	1	AD-wrmcDNA	3	KSLQSK	0
C09H6.2	lin-10	C09H6.2.1	W02D7.10	clec-219	1	AD-wrmcDNA	1	QGIRYN	0
C09H6.2	lin-10	C09H6.2.1	Y49F6C.8	Y49F6C.8	1	AD-wrmcDNA	1	RSKNNQ	0
C09H6.2	lin-10	C09H6.2.1	Y54F10AM.5	Y54F10AM.5	1	AD-wrmcDNA	1	YNITES	0
C09H6.2	lin-10	C09H6.2.2	Y45G5AM.1	nhr-114	31	AD-wrmcDNA	4	VVAHKL _ RAQAVP	0
C09H6.2	lin-10	C09H6.2.2	F46B6.5	F46B6.5	3	AD-wrmcDNA	3	RIHGPK	0
C09H6.2	lin-10	C09H6.2.2	C09D4.5	rpl-19	1	AD-wrmcDNA	4	KVIAGK	0
C09H6.2	lin-10	C09H6.2.2	C18E9.6	C18E9.6	1	AD-wrmcDNA	1	IGLIIG	0
C09H6.2	lin-10	C09H6.2.2	F07H5.8	F07H5.8	1	AD-wrmcDNA	1	CRKRRR	0
C09H6.2	lin-10	C09H6.2.2	F25H2.10	rpa-0	1	AD-wrmcDNA	2	GFGLFD	0
C09H6.2	lin-10	C09H6.2.2	F48E3.8	F48E3.8	1	AD-wrmcDNA	3	KSYPWI	0
C09H6.2	lin-10	C09H6.2.2	JC8.3	rpl-12	1	AD-wrmcDNA	12	IEIPAQ	0
C09H6.2	lin-10	C09H6.2.2	K12F2.1	myo-3	1	AD-wrmcDNA	1	SNARFL	0
C09H6.2	lin-10	C09H6.2.2	R06F6.12	R06F6.12	1	AD-wrmcDNA	1	LDEQSS	0
C09H6.2	lin-10	C09H6.2.2	T03E6.7	cpl-1	1	AD-wrmcDNA	2	ASYPLV	0
C09H6.2	lin-10	C09H6.2.2	T28C6.6	col-3	1	AD-wrmcDNA	1	EDGTRR	0
C09H6.2	lin-10	C09H6.2.2	Y39B6A.20	asp-1	1	AD-wrmcDNA	3	AVHKGL	0
C09H6.2	lin-10	C09H6.2.2	Y39G10AR.13	icp-1	1	AD-wrmcDNA	2	LQDISE	0
C09H6.2	lin-10	C09H6.2.2	Y47H9C.10	fbxa-216	1	AD-wrmcDNA	1	IEFKRI	0
C09H6.2	lin-10	C09H6.2.2	Y59A8B.10	Y59A8B.10	1	AD-wrmcDNA	1	QSYWRR	0
C09H6.2	lin-10	C09H6.2.2	ZK353.6	lap-1	1	AD-wrmcDNA	2	VPMLKQ	0
C10C6.1	kin-4	C10C6.1	T20G5.1	chc-1	1	AD-wrmcDNA	1	NAPGFM	0
C25F6.2	dlg-1	C25F6.2.1	Y17G9B.9	Y17G9B.9	1	AD-wrmcDNA	1	LDEEDE	0
C25G4.6	C25G4.6	C25G4.6.2	F52D10.3	ftt-2	1	AD-wrmcDNA	4	LAKQVC _ ETEGGN	0
C25G4.6	C25G4.6	C25G4.6.2	R06F6.12	R06F6.12	1	AD-wrmcDNA	1	LDEQSS	0
C27A2.6	dsh-2	C27A2.6	C08C3.3	mab-5	1	AD-wrmcDNA	1	NEQHSS	0
C27A2.6	dsh-2	C27A2.6	C32D5.9	lgg-1	1	AD-wrmcDNA	2	EVEKKE	0
C33B4.3	shn-1	C33B4.3	K08E3.5	K08E3.5	5	AD-wrmcDNA	8	LRILEH	0
C33B4.3	shn-1	C33B4.3	C02C6.1	dyn-1	1	AD-wrmcDNA	2	VPKRPF _ NMAPPR	0
C33B4.3	shn-1	C33B4.3	K12F2.1	myo-3	1	AD-wrmcDNA	1	SNARFL	0
C33B4.3	shn-1	C33B4.3	T16G1.9	T16G1.9	1	AD-wrmcDNA	1	MGKQLL	0
C34F11.9	dsh-1	C34F11.9	K08E3.5	K08E3.5	12	AD-wrmcDNA	8	LRILEH	0
C34F11.9	dsh-1	C34F11.9	F09E5.7	F09E5.7	9	AD-wrmcDNA	2	GFDGYI	0
C34F11.9	dsh-1	C34F11.9	F52E4.6	wrt-2	4	AD-wrmcDNA	1	KFFGVL	0
C34F11.9	dsh-1	C34F11.9	Y40C5A.1	Y40C5A.1	3	AD-wrmcDNA	2	EHYHWF	0
C34F11.9	dsh-1	C34F11.9	K12F2.1	myo-3	2	AD-wrmcDNA	1	SNARFL	0
C34F11.9	dsh-1	C34F11.9	M03B6.3	M03B6.3	2	AD-wrmcDNA	1	VNFGDC	0
C34F11.9	dsh-1	C34F11.9	Y51A2D.15	Y51A2D.15	2	AD-wrmcDNA	1	HYNCSD	0
C34F11.9	dsh-1	C34F11.9	B0001.6	B0001.6	1	AD-wrmcDNA	3	EQFAFN	0
C34F11.9	dsh-1	C34F11.9	B0218.7	B0218.7	1	AD-wrmcDNA	1	VAYGGI	0
C34F11.9	dsh-1	C34F11.9	T05C12.6	mig-5	1	AD-wrmcDNA	3	TRILRT _ FRRGEQ	0
C35D10.2	C35D10.2	C35D10.2	R06F6.12	R06F6.12	3	AD-wrmcDNA	1	LDEQSS	0
C35D10.2	C35D10.2	C35D10.2	C03A7.14	abu-8	2	AD-wrmcDNA	1	QCCRRK	0
C43E11.6	nab-1	C43E11.6	F40F8.5	F40F8.5	7	AD-wrmcDNA	1	KCYGKL	0
C44B7.1	C44B7.1	C44B7.1	F37A4.9	bath-41	10	AD-wrmcDNA	1	DRITLT	0
C45G9.7	C45G9.7	C45G9.7	C50B6.2	nasp-2	3	AD-wrmcDNA	2	PTPINE	0
C45G9.7	C45G9.7	C45G9.7	F21F8.7	asp-6	1	AD-wrmcDNA	2	APSLQK	0
C45G9.7	C45G9.7	C45G9.7	F38A6.3	hif-1	1	AD-wrmcDNA	4	SIRRQH _ PFPMLS	0
C45G9.7	C45G9.7	C45G9.7	F39C12.1	F39C12.1	1	AD-wrmcDNA	1	LALLDD	0
C45G9.7	C45G9.7	C45G9.7	K08F8.4	pah-1	1	AD-wrmcDNA	1	NNLKMK	0
C45G9.7	C45G9.7	C45G9.7	R151.2	R151.2	1	AD-wrmcDNA	9	SHVPIC	0
C50D2.3	C50D2.3	C50D2.3	C07E3.6	C07E3.6	16	AD-wrmcDNA	1	DYSEDS	0
C50D2.3	C50D2.3	C50D2.3	C01H6.7	tag-298	3	AD-wrmcDNA	2	NIWLIK _ EFFVTQ	0
C50D2.3	C50D2.3	C50D2.3	C10E2.6	C10E2.6	1	AD-wrmcDNA	2	ALAIKK	0
C50D2.3	C50D2.3	C50D2.3	K04D7.1	rack-1	1	AD-wrmcDNA	4	SIRASN	0
C50D2.3	C50D2.3	C50D2.3	T18D3.7	T18D3.7	1	AD-wrmcDNA	2	NKQLCE	0
C52A11.3	C52A11.3	C52A11.3	R06F6.12	R06F6.12	2	AD-wrmcDNA	1	LDEQSS	0
C52A11.3	C52A11.3	C52A11.3	C08C3.3	mab-5	1	AD-wrmcDNA	1	NEQHSS	0
C52A11.3	C52A11.3	C52A11.3	F43D9.4	sip-1	1	AD-wrmcDNA	2	TTTGKH	0
C52A11.4	mpz-1	C52A11.4.2	R06F6.12	R06F6.12	7	AD-wrmcDNA	1	LDEQSS	0
C52A11.4	mpz-1	C52A11.4.2	C03A7.4	pqn-5	1	AD-wrmcDNA	1	QCCRRK	0
C52A11.4	mpz-1	C52A11.4.3	C39D10.7	C39D10.7	5	AD-wrmcDNA	2	SAYKSY	0
C52A11.4	mpz-1	C52A11.4.3	F32G8.6	cat-4	4	AD-wrmcDNA	1	NLINKR	0
C52A11.4	mpz-1	C52A11.4.3	C03A7.14	abu-8	2	AD-wrmcDNA	1	QCCRRK	0
C52A11.4	mpz-1	C52A11.4.3	R02F11.1	R02F11.1	1	AD-wrmcDNA	1	YLSSGK	0
C52A11.4	mpz-1	C52A11.4.3	T21B6.3	T21B6.3	1	AD-wrmcDNA	1	PPKPPC	0
C52A11.4	mpz-1	C52A11.4.3	ZK1067.7	pqn-95	1	AD-wrmcDNA	2	SCCRRR	0
C52A11.4	mpz-1	C52A11.4.7	Y104H12A.1	nhr-41	1	AD-wrmcDNA	1	EMMNNQ	0
C52A11.4	mpz-1	C52A11.4.7	Y113G7A.6	ttx-1	1	AD-wrmcDNA	4	WKFQMS	0
C52A11.4	mpz-1	C52A11.4.8	B0001.6	B0001.6	2	AD-wrmcDNA	3	EQFAFN	0
C52A11.4	mpz-1	C52A11.4.9	K03H6.6	K03H6.6	1	AD-wrmcDNA	1	TWTRDI	0
F17E5.1	lin-2	F17E5.1	ZK822.4	ZK822.4	2	AD-wrmcDNA	1	VHTQVL	0
F17E5.1	lin-2	F17E5.1	Y48E1B.3	Y48E1B.3	1	AD-wrmcDNA	1	ARLQFD	0
F18C5.4	F18C5.4	F18C5.4.2	B0365.1	B0365.1	1	AD-wrmcDNA	1	MPERNL	0
F23C8.13	F23C8.13	F23C8.13	Y56A3A.32	wah-1	2	AD-wrmcDNA	2	DDAKSA	0
F28F5.3	lim-8	F28F5.3	R151.2	R151.2	7	AD-wrmcDNA	9	SHVPIC	0
F30A10.8	stn-1	F30A10.8	T21B6.3	T21B6.3	3	AD-wrmcDNA	1	PPKPPC	0
F30A10.8	stn-1	F30A10.8	C47E12.1	srs-2	2	AD-wrmcDNA	2	KATGKK	0
F30A10.8	stn-1	F30A10.8	F29G6.3	F29G6.3	1	AD-wrmcDNA	5	SPQPDY _ PSAYIH	0
F30A10.8	stn-1	F30A10.8	F35B12.9	F35B12.9	1	AD-wrmcDNA	1	SKKTPQ	0
F30F8.3	F30F8.3	F30F8.3	C07G1.2	C07G1.2	1	AD-wrmcDNA	1	AMRLGK	0
F30F8.3	F30F8.3	F30F8.3	F46C8.6	dpy-7	1	AD-wrmcDNA	2	GGYGKK	0
F30F8.3	F30F8.3	F30F8.3	Y39B6A.20	asp-1	1	AD-wrmcDNA	3	AVHKGL	0
F30F8.3	F30F8.3	F30F8.3	Y57G11A.2	Y57G11A.2	1	AD-wrmcDNA	1	LIVKHR	0
F40F9.3	F40F9.3	F40F9.3	C47E8.5	daf-21	1	AD-wrmcDNA	4	RMEEVD	0
F44D12.1	F44D12.1	F44D12.1.1	ZK1067.7	pqn-95	3	AD-wrmcDNA	2	SCCRRR	0
F44D12.1	F44D12.1	F44D12.1.1	B0454.8	B0454.8	1	AD-wrmcDNA	1	CLHNQR	0
F44D12.1	F44D12.1	F44D12.1.1	C12D8.10	akt-1	1	AD-wrmcDNA	5	KHPFLT _ EDYDMG	0
F44D12.1	F44D12.1	F44D12.1.1	M02G9.1	M02G9.1	1	AD-wrmcDNA	1	VKRGEH	0
F45E4.3	F45E4.3	F45E4.3	C18A11.7	dim-1	5	AD-wrmcDNA	3	ADDSEN	0
F45E4.3	F45E4.3	F45E4.3	F32G8.6	cat-4	3	AD-wrmcDNA	1	NLINKR	0
F45E4.3	F45E4.3	F45E4.3	T19B4.5	T19B4.5	3	AD-wrmcDNA	1	GSGRSG	0
F45E4.3	F45E4.3	F45E4.3	Y59A8B.10	Y59A8B.10	1	AD-wrmcDNA	1	QSYWRR	0
F54E7.3	par-3	F54E7.3.1	T11B7.1	T11B7.1	2	AD-wrmcDNA	1	DSSSEE	0
F54E7.3	par-3	F54E7.3.2	Y71F9B.3	yop-1	31	AD-wrmcDNA	2	VRDHME	0
F54E7.3	par-3	F54E7.3.2	F17E9.5	F17E9.5	28	AD-wrmcDNA	1	AAPPAQ	0
F54E7.3	par-3	F54E7.3.2	W03D8.9	W03D8.9	21	AD-wrmcDNA	1	AEPPKA	0
F54E7.3	par-3	F54E7.3.2	F20D1.1	F20D1.1	19	AD-wrmcDNA	2	NQSNIP	0
F54E7.3	par-3	F54E7.3.2	T06E6.2	cyb-3	12	AD-wrmcDNA	4	PMLSYP	0
F54E7.3	par-3	F54E7.3.2	Y53C10A.12	hsf-1	3	AD-wrmcDNA	2	SDPNLV	0
F54E7.3	par-3	F54E7.3.2	C02F5.5	C02F5.5	2	AD-wrmcDNA	1	SVFDKK	0
F54E7.3	par-3	F54E7.3.2	C01A2.4	C01A2.4	1	AD-wrmcDNA	1	LARLRS	0
F54E7.3	par-3	F54E7.3.2	T02E9.2	grl-7	1	AD-wrmcDNA	3	YTYRQL	0
F54E7.3	par-3	F54E7.3.2	T16A9.5	T16A9.5	1	AD-wrmcDNA	2	AEPPKA	0
F54E7.3	par-3	F54E7.3.3	C27A12.7	C27A12.7	5	AD-wrmcDNA	8	IWQYNE	0
F54E7.3	par-3	F54E7.3.3	C03A7.8	abu-7	4	AD-wrmcDNA	1	QCCRRK	0
F54E7.3	par-3	F54E7.3.3	C18A11.7	dim-1	4	AD-wrmcDNA	3	ADDSEN	0
F54E7.3	par-3	F54E7.3.3	ZK836.1	lon-3	3	AD-wrmcDNA	1	KHKRVY	0
F54E7.3	par-3	F54E7.3.3	C03A7.4	pqn-5	1	AD-wrmcDNA	1	QCCRRK	0
F54E7.3	par-3	F54E7.3.3	T15H9.7	dnj-20	1	AD-wrmcDNA	3	KAYNGL	0
H06H21.9	H06H21.9	H06H21.9.2	F53F10.4	unc-108	1	AD-wrmcDNA	1	GGSGCC	0
K01A6.2	magi-1	K01A6.2.1	F33G12.5	F33G12.5	3	AD-wrmcDNA	2	GDLQEL	0
K01A6.2	magi-1	K01A6.2.2	Y37E11AR.1	Y37E11AR.1	2	AD-wrmcDNA	1	SKYMTT	0
K01A6.2	magi-1	K01A6.2.2	F33D4.1	nhr-8	1	AD-wrmcDNA	2	ELCSFE	0
K01A6.2	magi-1	K01A6.2.2	K10D3.2	unc-14	1	AD-wrmcDNA	1	EHLLFQ	0
K01A6.2	magi-1	K01A6.2.3	C23G10.3	rps-3	1	AD-wrmcDNA	2	PVAPVQ	0
K01A6.2	magi-1	K01A6.2.3	M117.2	par-5	1	AD-wrmcDNA	4	NQEAGN	0
K01A6.2	magi-1	K01A6.2.3	Y56A3A.12	Y56A3A.12	1	AD-wrmcDNA	4	RVNLLH	0
K01A6.2	magi-1	K01A6.2.4	F23F1.8	rpt-4	2	AD-wrmcDNA	4	LDYKPV	0
K01A6.2	magi-1	K01A6.2.4	C53A5.1	ril-1	1	AD-wrmcDNA	3	VEVGHY	0
K01A6.2	magi-1	K01A6.2.4	F25H2.10	rpa-0	1	AD-wrmcDNA	2	GFGLFD	0
K01A6.2	magi-1	K01A6.2.4	F54C9.5	rpl-5	1	AD-wrmcDNA	2	LKEQQE	0
K01A6.2	magi-1	K01A6.2.4	T04C12.5	act-2	1	AD-wrmcDNA	1	VHRKCF	0
K01A6.2	magi-1	K01A6.2.4	ZK484.3	ZK484.3	1	AD-wrmcDNA	2	AKTGVL	0
R01H10.8	cnk-1	R01H10.8	B0454.8	B0454.8	1	AD-wrmcDNA	1	CLHNQR	0
R11A8.8	R11A8.8	R11A8.8.1	W09H1.6	lec-1	2	AD-wrmcDNA	2	SGIQIQ	0
R11A8.8	R11A8.8	R11A8.8.1	F27D9.6	dhs-29	1	AD-wrmcDNA	1	KQRKNN	0
R11A8.8	R11A8.8	R11A8.8.1	F54D5.12	F54D5.12	1	AD-wrmcDNA	2	NPYKTI	0
R11A8.8	R11A8.8	R11A8.8.1	MTCE.26	MTCE.26	1	AD-wrmcDNA	1	NLYSLK	0
R11A8.8	R11A8.8	R11A8.8.1	T05A1.2	col-122	1	AD-wrmcDNA	1	EDGSRR	0
R11A8.8	R11A8.8	R11A8.8.1	T19C3.8	fem-2	1	AD-wrmcDNA	1	DVTDEE	0
R11A8.8	R11A8.8	R11A8.8.2	C29F4.1	col-125	1	AD-wrmcDNA	1	EDGTRR	0
R11A8.8	R11A8.8	R11A8.8.2	C55B7.4	acdh-1	1	AD-wrmcDNA	6	TSDCTS _ EYKWKN	0
R11A8.8	R11A8.8	R11A8.8.2	F11G11.12	col-73	1	AD-wrmcDNA	1	RTAPGY	0
R11A8.8	R11A8.8	R11A8.8.2	Y104H12A.1	nhr-41	1	AD-wrmcDNA	1	EMMNNQ	0
T05C12.6	mig-5	T05C12.6	K08E3.5	K08E3.5	37	AD-wrmcDNA	8	LRILEH	0
T05C12.6	mig-5	T05C12.6	C37A5.9	pry-1	9	AD-wrmcDNA	2	IAAELR	0
T05C12.6	mig-5	T05C12.6	C17E7.4	C17E7.4	6	AD-wrmcDNA	1	QASNTN	0
T05C12.6	mig-5	T05C12.6	F12F6.1	F12F6.1	5	AD-wrmcDNA	1	RRSLPR	0
T05C12.6	mig-5	T05C12.6	R04E5.10	ifd-1	5	AD-wrmcDNA	2	RPVKPK _ HVSYSH	0
T05C12.6	mig-5	T05C12.6	F53F10.1	F53F10.1	3	AD-wrmcDNA	1	KRASSS	0
T05C12.6	mig-5	T05C12.6	Y59A8B.22	Y59A8B.22	3	AD-wrmcDNA	2	RLKSSQ	0
T05C12.6	mig-5	T05C12.6	Y37E11AL.3	Y37E11AL.3	2	AD-wrmcDNA	3	EEMEIS	0
T05C12.6	mig-5	T05C12.6	B0001.2	B0001.2	1	AD-wrmcDNA	1	LQSSSR	0
T05C12.6	mig-5	T05C12.6	T15H9.2	T15H9.2	1	AD-wrmcDNA	1	IRQAQK	0
T05C12.6	mig-5	T05C12.6	T20B12.2	tbp-1	1	AD-wrmcDNA	2	LKGFKK	0
T05C12.6	mig-5	T05C12.6	Y38E10A.6	Y38E10A.6	1	AD-wrmcDNA	2	MVPKKE	0
T05C12.6	mig-5	T05C12.6	Y92H12A.2	Y92H12A.2	1	AD-wrmcDNA	1	IFSGVD	0
T10A3.1	unc-10	T10A3.1	R148.3	R148.3	9	AD-wrmcDNA	2	PGTGEF _ AHHLGK	0
T10A3.1	unc-10	T10A3.1	Y104H12A.1	nhr-41	1	AD-wrmcDNA	1	EMMNNQ	0
T11B7.4	alp-1	T11B7.4	C39D10.7	C39D10.7	6	AD-wrmcDNA	2	SAYKSY	0
T11B7.4	alp-1	T11B7.4	ZC434.2	rps-7	1	AD-wrmcDNA	2	FPDPIF	0
T14G10.2	pxf-1	T14G10.2	R06F6.12	R06F6.12	2	AD-wrmcDNA	1	LDEQSS	0
T15H9.4	T15H9.4	T15H9.4	K12H4.7	K12H4.7	2	AD-wrmcDNA	2	GWLHAN	0
T19B10.5	T19B10.5	T19B10.5	B0222.8	col-10	1	AD-wrmcDNA	1	VFVSRH	0
T19B10.5	T19B10.5	T19B10.5	R13A5.8	rpl-9	1	AD-wrmcDNA	2	TIVPTD	0
T19B10.5	T19B10.5	T19B10.5	W04D2.1	atn-1	1	AD-wrmcDNA	2	RSLYSQ	0
T21G5.4	T21G5.4	T21G5.4.2	Y104H12A.1	nhr-41	1	AD-wrmcDNA	1	EMMNNQ	0
T26E3.3	par-6	T26E3.3	C56G2.7	C56G2.7	5	AD-wrmcDNA	1	EDMDVD	0
T26E3.3	par-6	T26E3.3	T09E8.1	T09E8.1	5	AD-wrmcDNA	6	DVCRVQ	0
T26E3.3	par-6	T26E3.3	F53B3.1	tra-4	4	AD-wrmcDNA	1	ILYKGE	0
T26E3.3	par-6	T26E3.3	R06F6.12	R06F6.12	4	AD-wrmcDNA	1	LDEQSS	0
T26E3.3	par-6	T26E3.3	Y105E8A.6	unc-95	3	AD-wrmcDNA	1	SIEKLI	0
T26E3.3	par-6	T26E3.3	F07A11.2	F07A11.2	2	AD-wrmcDNA	4	KSVTVE	0
T26E3.3	par-6	T26E3.3	W10D9.4	nfyb-1	2	AD-wrmcDNA	1	PTKRKK	0
T26E3.3	par-6	T26E3.3	Y77E11A.7	Y77E11A.7	2	AD-wrmcDNA	3	VETVDQ	0
T26E3.3	par-6	T26E3.3	B0001.1	lin-24	1	AD-wrmcDNA	1	DEIMID	0
T26E3.3	par-6	T26E3.3	C28H8.12	dnc-2	1	AD-wrmcDNA	1	KVADLK	0
T26E3.3	par-6	T26E3.3	F30H5.3	F30H5.3	1	AD-wrmcDNA	1	PLNNEI	0
T26E3.3	par-6	T26E3.3	F48E3.8	F48E3.8	1	AD-wrmcDNA	3	KSYPWI	0
T26E3.3	par-6	T26E3.3	W03G1.3	W03G1.3	1	AD-wrmcDNA	1	HIPDSP	0
T26E3.3	par-6	T26E3.3	Y11D7A.14	Y11D7A.14	1	AD-wrmcDNA	1	KVERLL	0
T27F2.2	T27F2.2	T27F2.2	K04D7.1	rack-1	2	AD-wrmcDNA	4	SIRASN	0
W03F11.6	afd-1	W03F11.6	C03A7.14	abu-8	5	AD-wrmcDNA	1	QCCRRK	0
W03F11.6	afd-1	W03F11.6	AC3.3	abu-1	1	AD-wrmcDNA	1	QCCKRK	0
W03F11.6	afd-1	W03F11.6	T10E10.4	T10E10.4	1	AD-wrmcDNA	1	LNAGKC	0
W03F11.6	afd-1	W03F11.6	ZK1067.7	pqn-95	1	AD-wrmcDNA	2	SCCRRR	0
Y105E8A.26	zoo-1	Y105E8A.26.2	Y71G12B.9	lin-65	7	AD-wrmcDNA	2	TFITLE _ HDEFLR	0
Y105E8A.26	zoo-1	Y105E8A.26.2	Y38C1BA.2	snn-1	5	AD-wrmcDNA	2	AGFFGE	0
Y105E8A.26	zoo-1	Y105E8A.26.2	F39G3.3	F39G3.3	2	AD-wrmcDNA	1	QISGKN	0
Y105E8A.26	zoo-1	Y105E8A.26.2	C07G1.3	pct-1	1	AD-wrmcDNA	4	HSSHHT	0
Y105E8A.26	zoo-1	Y105E8A.26.2	T23C6.3	cnp-3	1	AD-wrmcDNA	2	FQKCQK	0
Y105E8A.26	zoo-1	Y105E8A.26.3	R09B5.5	pqn-54	4	AD-wrmcDNA	1	QCCRRK	0
Y105E8A.26	zoo-1	Y105E8A.26.3	C03A7.14	abu-8	2	AD-wrmcDNA	1	QCCRRK	0
Y105E8A.26	zoo-1	Y105E8A.26.3	C03A7.4	pqn-5	2	AD-wrmcDNA	1	QCCRRK	0
Y38C1AB.4	Y38C1AB.4	Y38C1AB.4.0	F42G4.3	zyx-1	1	AD-wrmcDNA	5	RVVSST	0
Y38C1AB.4	Y38C1AB.4	Y38C1AB.4.0	Y105E8B.4	bath-40	1	AD-wrmcDNA	1	VKKPRV	0
Y38C1AB.4	Y38C1AB.4	Y38C1AB.4.2	W04D2.1	atn-1	3	AD-wrmcDNA	2	RSLYSQ	0
Y51B9A.3	Y51B9A.3	Y51B9A.3.2	C03A7.4	pqn-5	1	AD-wrmcDNA	1	QCCRRK	0
Y51B9A.3	Y51B9A.3	Y51B9A.3.2	C03A7.8	abu-7	1	AD-wrmcDNA	1	QCCRRK	0
Y51B9A.3	Y51B9A.3	Y51B9A.3.2	C07E3.2	pro-2	1	AD-wrmcDNA	2	MWSDED	0
Y51B9A.3	Y51B9A.3	Y51B9A.3.2	F07H5.8	F07H5.8	1	AD-wrmcDNA	1	CRKRRR	0
Y51B9A.3	Y51B9A.3	Y51B9A.3.2	T18D3.7	T18D3.7	1	AD-wrmcDNA	2	NKQLCE	0
Y54G11A.10	lin-7	Y54G11A.10	K08F8.4	pah-1	1	AD-wrmcDNA	1	NNLKMK	0
Y55B1BR.4	Y55B1BR.4	Y55B1BR.4	K03H6.6	K03H6.6	1	AD-wrmcDNA	1	TWTRDI	0
Y55B1BR.4	Y55B1BR.4	Y55B1BR.4	Y63D3A.5	tfg-1	1	AD-wrmcDNA	2	QSPYQQ	0
Y57G11C.22	Y57G11C.22	Y57G11C.22	C04C3.3	C04C3.3	7	AD-wrmcDNA	2	KSLNIA	0
C01B7.5	C01B7.5	C01B7.5	DY3.2	lmn-1	23	AD-wrmcDNA	2	DRCSIM	1
C01B7.5	C01B7.5	C01B7.5	K12D12.5	K12D12.5	1	AD-wrmcDNA	1	IVESIF	1
C01F6.6	tag-60	C01F6.6.1	DY3.2	lmn-1	1	AD-wrmcDNA	2	DRCSIM	1
C09G1.4	C09G1.4	C09G1.4	T11F8.3	rme-2	1	AD-wrmcDNA	2	ENDSLL	1
C09H6.2	lin-10	C09H6.2.1	F41H10.4	F41H10.4	6	AD-wrmcDNA	2	MERTGL	1
C09H6.2	lin-10	C09H6.2.2	F18A1.3	lir-1	11	AD-wrmcDNA	6	TIIDLK _ RGLCSG _ DVMTTL _ DDELRG	1
C09H6.2	lin-10	C09H6.2.2	M195.2	M195.2	10	AD-wrmcDNA	1	PSPTSL	1
C09H6.2	lin-10	C09H6.2.2	Y48E1B.12	csc-1	5	AD-wrmcDNA	2	NAGTSV	1
C09H6.2	lin-10	C09H6.2.2	C07D10.2	bath-44	2	AD-wrmcDNA	3	MTETNL	1
C09H6.2	lin-10	C09H6.2.2	C18F3.4	C18F3.4	1	AD-wrmcDNA	1	LQETTA	1
C09H6.2	lin-10	C09H6.2.2	C48E7.11	C48E7.11	1	AD-wrmcDNA	1	PSSSAV	1
C09H6.2	lin-10	C09H6.2.2	F27E11.3	cfz-2	1	AD-wrmcDNA	2	ILISQI _ GIPDKL	1
C09H6.2	lin-10	C09H6.2.2	F35H12.5	F35H12.5	1	AD-wrmcDNA	3	EVDTKI	1
C10C6.1	kin-4	C10C6.1	F28H1.1	F28H1.1	2	AD-wrmcDNA	1	PWTSNL	1
C25F6.2	dlg-1	C25F6.2.1	B0336.10	rpl-23	1	AD-wrmcDNA	3	NAGSIA	1
C25F6.2	dlg-1	C25F6.2.3	C34C6.6	prx-5	32	AD-wrmcDNA	2	VKASLV	1
C25F6.2	dlg-1	C25F6.2.3	C27H6.3	C27H6.3	21	AD-wrmcDNA	1	RLESSV	1
C25F6.2	dlg-1	C25F6.2.3	C07D10.2	bath-44	9	AD-wrmcDNA	3	MTETNL	1
C25F6.2	dlg-1	C25F6.2.3	F54B3.3	F54B3.3	6	AD-wrmcDNA	2	KRETAV	1
C25F6.2	dlg-1	C25F6.2.3	B0336.10	rpl-23	1	AD-wrmcDNA	3	NAGSIA	1
C25G4.6	C25G4.6	C25G4.6.2	F36H1.2	tag-144	1	AD-wrmcDNA	3	NRQSDA	1
C33B4.3	shn-1	C33B4.3	H06I04.1	H06I04.1	4	AD-wrmcDNA	5	TLNSKL _ ARSGPF	1
C33B4.3	shn-1	C33B4.3	F18A1.3	lir-1	3	AD-wrmcDNA	6	TIIDLK _ RGLCSG _ DVMTTL _ DDELRG	1
C33B4.3	shn-1	C33B4.3	C37C3.6	ppn-1	2	AD-wrmcDNA	6	VHNFKF _ RCPSKF	1
C33B4.3	shn-1	C33B4.3	F59E12.9	F59E12.9	2	AD-wrmcDNA	1	EWTSRF	1
C33B4.3	shn-1	C33B4.3	ZK484.2	haf-9	2	AD-wrmcDNA	3	SLKFKL _ FASSYL	1
C33B4.3	shn-1	C33B4.3	F10G8.8	F10G8.8	1	AD-wrmcDNA	2	EYSTPF _ EKKSSP	1
C33B4.3	shn-1	C33B4.3	M01E11.7	tag-163	1	AD-wrmcDNA	5	DGRSYL _ AQKNRS	1
C33B4.3	shn-1	C33B4.3	Y48G1C.11	Y48G1C.11	1	AD-wrmcDNA	1	IRVTRF	1
C44B7.1	C44B7.1	C44B7.1	C34C6.6	prx-5	1	AD-wrmcDNA	2	VKASLV	1
C45G9.7	C45G9.7	C45G9.7	K05C4.6	hmp-2	1	AD-wrmcDNA	1	WYDTDL	1
C45G9.7	C45G9.7	C45G9.7	K11E8.1	unc-43	1	AD-wrmcDNA	27	TTVSEF _ SEKGNE _ LKVVDS _ LKVAIC _ HRDMKV	1
C45G9.7	C45G9.7	C45G9.7	R01H10.3	cor-1	1	AD-wrmcDNA	4	SNAYSF _ PMRTTL	1
C45G9.7	C45G9.7	C45G9.7	T11B7.4	alp-1	1	AD-wrmcDNA	5	NVRSWW _ FCRLHA	1
C46H11.6	C46H11.6	C46H11.6	T28C6.7	T28C6.7	1	AD-wrmcDNA	1	NGISII	1
C52A11.3	C52A11.3	C52A11.3	DY3.2	lmn-1	2	AD-wrmcDNA	2	DRCSIM	1
C52A11.4	mpz-1	C52A11.4.10	DY3.2	lmn-1	2	AD-wrmcDNA	2	DRCSIM	1
C52A11.4	mpz-1	C52A11.4.3	C37C3.6	ppn-1	2	AD-wrmcDNA	6	VHNFKF _ RCPSKF	1
C52A11.4	mpz-1	C52A11.4.8	T08H4.1	rhgf-2	5	AD-wrmcDNA	1	LETSDV	1
C52A11.4	mpz-1	C52A11.4.8	C18F3.4	C18F3.4	1	AD-wrmcDNA	1	LQETTA	1
C52A11.4	mpz-1	C52A11.4.8	F33G12.6	F33G12.6	1	AD-wrmcDNA	2	MKATNV _ EQLPFR	1
F23C8.13	F23C8.13	F23C8.13	F31F7.1	F31F7.1	1	AD-wrmcDNA	4	NNDVPR _ ISHSPC _ FTCKVI	1
F26D11.11	let-413	F26D11.11	E01G6.2	E01G6.2	1	AD-wrmcDNA	1	AKETHM	1
F30A10.8	stn-1	F30A10.8	C07D10.2	bath-44	7	AD-wrmcDNA	3	MTETNL	1
F30A10.8	stn-1	F30A10.8	F18A1.3	lir-1	5	AD-wrmcDNA	6	TIIDLK _ RGLCSG _ DVMTTL _ DDELRG	1
F30A10.8	stn-1	F30A10.8	F58A3.2	egl-15	1	AD-wrmcDNA	8	TKETIV _ SNSPVL _ MSKPEF _ HHYYYS	1
F30A10.8	stn-1	F30A10.8	Y46G5A.1	tbc-17	1	AD-wrmcDNA	2	PTLAHR _ GDVSVI	1
F30A10.8	stn-1	F30A10.8	ZK1067.1	let-23	1	AD-wrmcDNA	3	QKETCL	1
F30F8.3	F30F8.3	F30F8.3	H38K22.2	dcn-1	1	AD-wrmcDNA	2	ETPSYY	1
F35D2.5	syd-1	F35D2.5	M195.2	M195.2	2	AD-wrmcDNA	1	PSPTSL	1
F44D12.4	F44D12.4	F44D12.4	Y47G6A.14	Y47G6A.14	1	AD-wrmcDNA	1	GTTSDA	1
F44D12.4	F44D12.4	F44D12.4	ZK652.1	snr-5	1	AD-wrmcDNA	2	ENETSA	1
F45E4.3	F45E4.3	F45E4.3	C47B2.5	eif-6	13	AD-wrmcDNA	2	LIESML	1
F54E7.3	par-3	F54E7.3.1	K11E8.1	unc-43	1	AD-wrmcDNA	27	TTVSEF _ SEKGNE _ LKVVDS _ LKVAIC _ HRDMKV	1
F54E7.3	par-3	F54E7.3.2	C41C4.7	ctns-1	1	AD-wrmcDNA	3	QETSRF _ PIIVHD	1
H09G03.2	frm-8	H09G03.2	F18A1.3	lir-1	2	AD-wrmcDNA	6	TIIDLK _ RGLCSG _ DVMTTL _ DDELRG	1
K01A6.2	magi-1	K01A6.2.2	T26C12.3	T26C12.3	8	AD-wrmcDNA	1	VKQSLV	1
K01A6.2	magi-1	K01A6.2.2	F01F1.3	F01F1.3	1	AD-wrmcDNA	1	SKESIV	1
K01A6.2	magi-1	K01A6.2.2	F39C12.2	add-1	1	AD-wrmcDNA	5	RQETYV _ MRKKDK _ HQLTNQ	1
K01A6.2	magi-1	K01A6.2.3	Y48E1B.12	csc-1	24	AD-wrmcDNA	2	NAGTSV	1
K01A6.2	magi-1	K01A6.2.3	C18H9.7	rpy-1	4	AD-wrmcDNA	1	PTVTDV	1
K01A6.2	magi-1	K01A6.2.3	R11A8.7	R11A8.7	1	AD-wrmcDNA	4	KWSSNW	1
K01A6.2	magi-1	K01A6.2.4	F28F5.3	lim-8	1	AD-wrmcDNA	3	VQLSKV	1
K01A6.2	magi-1	K01A6.2.5	DY3.2	lmn-1	1	AD-wrmcDNA	2	DRCSIM	1
K01A6.2	magi-1	K01A6.2.5	K05C4.6	hmp-2	1	AD-wrmcDNA	1	WYDTDL	1
K01A6.2	magi-1	K01A6.2.5	T01H8.5	gon-2	1	AD-wrmcDNA	5	QKCSDV _ GVVCFL	1
K01A6.2	magi-1	K01A6.2.5	Y105C5B.21	jac-1	1	AD-wrmcDNA	3	IDDSWV	1
K01A6.2	magi-1	K01A6.2.5	Y48A6B.11	rsa-2	1	AD-wrmcDNA	2	ATVTDV	1
K01A6.2	magi-1	K01A6.2.5	ZK673.4	ZK673.4	1	AD-wrmcDNA	1	STTSEV	1
T10A3.1	unc-10	T10A3.1	C47B2.5	eif-6	2	AD-wrmcDNA	2	LIESML	1
T26E3.3	par-6	T26E3.3	C37C3.6	ppn-1	6	AD-wrmcDNA	6	VHNFKF _ RCPSKF	1
T26E3.3	par-6	T26E3.3	Y73B6BL.33	Y73B6BL.33	1	AD-wrmcDNA	1	DHRSGY	1
W03F11.6	afd-1	W03F11.6	Y48E1B.12	csc-1	4	AD-wrmcDNA	2	NAGTSV	1
W03F11.6	afd-1	W03F11.6	C18F3.4	C18F3.4	1	AD-wrmcDNA	1	LQETTA	1
W03F11.6	afd-1	W03F11.6	F43G6.4	F43G6.4	1	AD-wrmcDNA	1	LIDTSV	1
Y105E8A.26	zoo-1	Y105E8A.26.3	M195.2	M195.2	2	AD-wrmcDNA	1	PSPTSL	1
Y38C1AB.4	Y38C1AB.4	Y38C1AB.4.0	T22D2.1	vab-19	5	AD-wrmcDNA	1	GPTSTI	1
Y38C1AB.4	Y38C1AB.4	Y38C1AB.4.0	Y46G5A.1	tbc-17	4	AD-wrmcDNA	2	PTLAHR _ GDVSVI	1
Y38C1AB.4	Y38C1AB.4	Y38C1AB.4.0	C25B8.1	kqt-1	1	AD-wrmcDNA	2	PGTSSC	1
Y38C1AB.4	Y38C1AB.4	Y38C1AB.4.0	T08H4.1	rhgf-2	1	AD-wrmcDNA	1	LETSDV	1
Y38C1AB.4	Y38C1AB.4	Y38C1AB.4.0	Y53H1B.2	Y53H1B.2	1	AD-wrmcDNA	1	GEETDV	1
Y38C1AB.4	Y38C1AB.4	Y38C1AB.4.0	ZK673.4	ZK673.4	1	AD-wrmcDNA	1	STTSEV	1
Y54G11A.10	lin-7	Y54G11A.10	Y48E1B.12	csc-1	58	AD-wrmcDNA	2	NAGTSV	1
Y54G11A.10	lin-7	Y54G11A.10	C07D10.2	bath-44	15	AD-wrmcDNA	3	MTETNL	1
Y54G11A.10	lin-7	Y54G11A.10	T26C12.3	T26C12.3	8	AD-wrmcDNA	1	VKQSLV	1
Y54G11A.10	lin-7	Y54G11A.10	C27H6.3	C27H6.3	3	AD-wrmcDNA	1	RLESSV	1
Y54G11A.10	lin-7	Y54G11A.10	Y67A10A.9	Y67A10A.9	2	AD-wrmcDNA	1	QDETTV	1
Y54G11A.10	lin-7	Y54G11A.10	C48E7.11	C48E7.11	1	AD-wrmcDNA	1	PSSSAV	1
Y54G11A.10	lin-7	Y54G11A.10	F54B3.3	F54B3.3	1	AD-wrmcDNA	2	KRETAV	1
Y54G11A.10	lin-7	Y54G11A.10	ZK1067.1	let-23	1	AD-wrmcDNA	3	QKETCL	1
C01B7.4	tag-117	C01B7.4	C10H11.10	kca-1	1	AD-wrmcDNA	1	FDECML	2
C01B7.5	C01B7.5	C01B7.5	B0547.1	csn-5	1	AD-wrmcDNA	2	VEMADA	2
C01F6.6	tag-60	C01F6.6.1	B0547.1	csn-5	4	AD-wrmcDNA	2	VEMADA	2
C01F6.6	tag-60	C01F6.6.1	Y77E11A.2	Y77E11A.2	2	AD-wrmcDNA	1	LKTVIV	2
C01F6.6	tag-60	C01F6.6.2	F13D12.2	ldh-1	1	AD-wrmcDNA	1	QNGIVM	2
C01F6.6	tag-60	C01F6.6.2	Y77E11A.2	Y77E11A.2	1	AD-wrmcDNA	1	LKTVIV	2
C09G1.4	C09G1.4	C09G1.4	T22A3.3	lst-1	21	AD-wrmcDNA	7	ARNVPV	2
C09G1.4	C09G1.4	C09G1.4	T13H5.6	T13H5.6	5	AD-wrmcDNA	1	SGGLLV	2
C09G1.4	C09G1.4	C09G1.4	T25E4.1	T25E4.1	3	AD-wrmcDNA	1	ERQAKL	2
C09G1.4	C09G1.4	C09G1.4	Y73C8C.8	Y73C8C.8	2	AD-wrmcDNA	1	EFPVLV	2
C09G1.4	C09G1.4	C09G1.4	ZC373.5	ZC373.5	2	AD-wrmcDNA	1	GDMAPV	2
C09G1.4	C09G1.4	C09G1.4	C29H12.6	C29H12.6	1	AD-wrmcDNA	1	TFELAI	2
C09G1.4	C09G1.4	C09G1.4	Y39B6A.46	ztf-20	1	AD-wrmcDNA	1	SDEILL	2
C09H6.2	lin-10	C09H6.2.1	C48D5.1	nhr-6	5	AD-wrmcDNA	4	MGPAAF	2
C09H6.2	lin-10	C09H6.2.1	R11A5.4	R11A5.4	1	AD-wrmcDNA	14	KRVQTL _ FVLFFI	2
C09H6.2	lin-10	C09H6.2.2	K04H4.2	K04H4.2	29	AD-wrmcDNA	6	SSSVSV	2
C09H6.2	lin-10	C09H6.2.2	ZK1193.5	dve-1	18	AD-wrmcDNA	3	KILSKP _ EQKVFV	2
C09H6.2	lin-10	C09H6.2.2	T07C12.11	T07C12.11	5	AD-wrmcDNA	1	LSEIEA	2
C09H6.2	lin-10	C09H6.2.2	F38H4.9	let-92	2	AD-wrmcDNA	2	TPDYFL	2
C09H6.2	lin-10	C09H6.2.2	F53B3.3	F53B3.3	2	AD-wrmcDNA	1	EATYHL	2
C09H6.2	lin-10	C09H6.2.2	C10H11.10	kca-1	1	AD-wrmcDNA	1	FDECML	2
C09H6.2	lin-10	C09H6.2.2	C30F12.4	C30F12.4	1	AD-wrmcDNA	1	VNAVKL	2
C09H6.2	lin-10	C09H6.2.2	F14F11.1	F14F11.1	1	AD-wrmcDNA	14	KASKLI _ ASKLMA	2
C09H6.2	lin-10	C09H6.2.2	F15C11.2	F15C11.2	1	AD-wrmcDNA	3	VSILNI _ RLLNSP	2
C09H6.2	lin-10	C09H6.2.2	T07A9.6	daf-18	1	AD-wrmcDNA	1	DQAIYL	2
C09H6.2	lin-10	C09H6.2.2	T22A3.3	lst-1	1	AD-wrmcDNA	7	ARNVPV	2
C09H6.2	lin-10	C09H6.2.2	Y73C8C.8	Y73C8C.8	1	AD-wrmcDNA	1	EFPVLV	2
C10C6.1	kin-4	C10C6.1	C10H11.10	kca-1	1	AD-wrmcDNA	1	FDECML	2
C25F6.2	dlg-1	C25F6.2.1	B0547.1	csn-5	9	AD-wrmcDNA	2	VEMADA	2
C25F6.2	dlg-1	C25F6.2.1	T27E9.1	ant-1.1	2	AD-wrmcDNA	5	TLFVVV _ TALSRS _ EIQKFL	2
C25F6.2	dlg-1	C25F6.2.1	W06H8.8	ttn-1	1	AD-wrmcDNA	8	SLRLKI _ RRTIRR _ NNSLHN _ GRNIFA _ ACCVIA	2
C27A2.6	dsh-2	C27A2.6	B0547.1	csn-5	1	AD-wrmcDNA	2	VEMADA	2
C33B4.3	shn-1	C33B4.3	T22A3.3	lst-1	1	AD-wrmcDNA	7	ARNVPV	2
C33B4.3	shn-1	C33B4.3	Y79H2A.1	brp-1	1	AD-wrmcDNA	5	LKPLIV	2
C34F11.9	dsh-1	C34F11.9	F38H4.9	let-92	13	AD-wrmcDNA	2	TPDYFL	2
C34F11.9	dsh-1	C34F11.9	T07A9.6	daf-18	3	AD-wrmcDNA	1	DQAIYL	2
C34F11.9	dsh-1	C34F11.9	W02G9.2	kel-8	3	AD-wrmcDNA	3	GGSYCI	2
C34F11.9	dsh-1	C34F11.9	B0547.1	csn-5	2	AD-wrmcDNA	2	VEMADA	2
C34F11.9	dsh-1	C34F11.9	F53B3.3	F53B3.3	1	AD-wrmcDNA	1	EATYHL	2
C34F11.9	dsh-1	C34F11.9	W09G3.2	W09G3.2	1	AD-wrmcDNA	1	LRLYFL	2
C34F11.9	dsh-1	C34F11.9	Y39A1A.3	Y39A1A.3	1	AD-wrmcDNA	1	LKALRI	2
C34F11.9	dsh-1	C34F11.9	ZK1098.4	ZK1098.4	1	AD-wrmcDNA	1	LIKMYI	2
C35D10.2	C35D10.2	C35D10.2	R05F9.1	R05F9.1	1	AD-wrmcDNA	5	NDREEE _ DICANY	2
C45G9.7	C45G9.7	C45G9.7	Y22D7AL.5	hsp-60	1	AD-wrmcDNA	4	MGGMGF	2
C50D2.3	C50D2.3	C50D2.3	R05F9.1	R05F9.1	2	AD-wrmcDNA	5	NDREEE _ DICANY	2
C50D2.3	C50D2.3	C50D2.3	F23B12.5	F23B12.5	1	AD-wrmcDNA	1	PHTMLL	2
C50F2.8	C50F2.8	C50F2.8	Y22D7AL.5	hsp-60	1	AD-wrmcDNA	4	MGGMGF	2
C52A11.3	C52A11.3	C52A11.3	Y19D10A.9	clec-209	1	AD-wrmcDNA	1	PVSAGF	2
C52A11.4	mpz-1	C52A11.4.2	K06A4.5	K06A4.5	1	AD-wrmcDNA	1	TIRMPA	2
C52A11.4	mpz-1	C52A11.4.3	B0507.1	B0507.1	1	AD-wrmcDNA	1	STTMNL	2
C52A11.4	mpz-1	C52A11.4.3	F56H11.1	fbl-1	1	AD-wrmcDNA	4	VSKYPF _ PLMKIR	2
C52A11.4	mpz-1	C52A11.4.4	Y61A9LA.3	Y61A9LA.3	2	AD-wrmcDNA	3	YFKTVE _ DGSLVY	2
C52A11.4	mpz-1	C52A11.4.7	W04A8.1	W04A8.1	2	AD-wrmcDNA	2	EYSVII	2
C52A11.4	mpz-1	C52A11.4.9	Y79H2A.1	brp-1	29	AD-wrmcDNA	5	LKPLIV	2
C52A11.4	mpz-1	C52A11.4.9	T24H10.7	jun-1	1	AD-wrmcDNA	5	NNSIRV	2
C52A11.4	mpz-1	C52A11.4.9	Y73C8C.8	Y73C8C.8	1	AD-wrmcDNA	1	EFPVLV	2
F17E5.1	lin-2	F17E5.1	F15C11.2	F15C11.2	1	AD-wrmcDNA	3	VSILNI _ RLLNSP	2
F23C8.13	F23C8.13	F23C8.13	Y39A1C.3	cey-4	1	AD-wrmcDNA	2	AAPAKA	2
F30A10.8	stn-1	F30A10.8	D1005.1	D1005.1	1	AD-wrmcDNA	1	SNLVKF	2
F35D2.5	syd-1	F35D2.5	C29A12.4	nrx-1	1	AD-wrmcDNA	2	FKEWYV	2
F40F9.3	F40F9.3	F40F9.3	F23B12.5	F23B12.5	3	AD-wrmcDNA	1	PHTMLL	2
F45E4.3	F45E4.3	F45E4.3	K02D7.1	K02D7.1	1	AD-wrmcDNA	1	ITEITL	2
F45E4.3	F45E4.3	F45E4.3	W02G9.2	kel-8	1	AD-wrmcDNA	3	GGSYCI	2
F54E7.3	par-3	F54E7.3.2	F53A10.2	F53A10.2	28	AD-wrmcDNA	3	YSDVSV	2
F54E7.3	par-3	F54E7.3.2	K04H4.2	K04H4.2	21	AD-wrmcDNA	6	SSSVSV	2
F54E7.3	par-3	F54E7.3.2	D2096.2	praf-3	2	AD-wrmcDNA	2	GLNVKV	2
F54E7.3	par-3	F54E7.3.2	F47G4.2	F47G4.2	1	AD-wrmcDNA	1	RFLFHW	2
F54E7.3	par-3	F54E7.3.2	ZK484.1	ZK484.1	1	AD-wrmcDNA	8	IMSYKV _ DVGWCF	2
F54E7.3	par-3	F54E7.3.3	R160.3	R160.3	1	AD-wrmcDNA	1	DLDMII	2
F54E7.3	par-3	F54E7.3.3	ZK909.4	ces-2	1	AD-wrmcDNA	1	DSTIEV	2
K01A6.2	magi-1	K01A6.2.1	Y79H2A.1	brp-1	15	AD-wrmcDNA	5	LKPLIV	2
K01A6.2	magi-1	K01A6.2.1	K04H4.2	K04H4.2	9	AD-wrmcDNA	6	SSSVSV	2
K01A6.2	magi-1	K01A6.2.1	E02H9.8	nhr-121	1	AD-wrmcDNA	3	GGGANY	2
K01A6.2	magi-1	K01A6.2.2	F54D10.7	F54D10.7	8	AD-wrmcDNA	1	DCECCC	2
K01A6.2	magi-1	K01A6.2.4	T01G9.6	kin-10	1	AD-wrmcDNA	4	FNNYGL	2
K01A6.2	magi-1	K01A6.2.5	C48D5.1	nhr-6	1	AD-wrmcDNA	4	MGPAAF	2
K01A6.2	magi-1	K01A6.2.5	D1005.1	D1005.1	1	AD-wrmcDNA	1	SNLVKF	2
R01H10.8	cnk-1	R01H10.8	H28G03.3	H28G03.3	2	AD-wrmcDNA	1	IITIFF	2
R11A8.8	R11A8.8	R11A8.8.2	T27E9.1	ant-1.1	1	AD-wrmcDNA	5	TLFVVV _ TALSRS _ EIQKFL	2
T05C12.6	mig-5	T05C12.6	C27A2.6	dsh-2	4	AD-wrmcDNA	1	LRQLTV	2
T05C12.6	mig-5	T05C12.6	F18A1.4	lir-2	3	AD-wrmcDNA	2	GKEAKI	2
T05C12.6	mig-5	T05C12.6	F54D5.5	F54D5.5	3	AD-wrmcDNA	2	FSMMSI	2
T05C12.6	mig-5	T05C12.6	F22A3.1	ets-4	1	AD-wrmcDNA	2	LPPYNL	2
T10A3.1	unc-10	T10A3.1	C29H12.6	C29H12.6	1	AD-wrmcDNA	1	TFELAI	2
T10A3.1	unc-10	T10A3.1	F47B10.1	F47B10.1	1	AD-wrmcDNA	2	KFELSI	2
T11B7.4	alp-1	T11B7.4	R12A1.3	R12A1.3	3	AD-wrmcDNA	1	KICYQY	2
T27F2.2	T27F2.2	T27F2.2	F47B10.1	F47B10.1	1	AD-wrmcDNA	2	KFELSI	2
W03F11.6	afd-1	W03F11.6	Y79H2A.1	brp-1	9	AD-wrmcDNA	5	LKPLIV	2
W03F11.6	afd-1	W03F11.6	F33E2.2	dlk-1	3	AD-wrmcDNA	5	PEKLNI _ AGAVRI	2
W03F11.6	afd-1	W03F11.6	ZK909.4	ces-2	2	AD-wrmcDNA	1	DSTIEV	2
W03F11.6	afd-1	W03F11.6	K04H4.2	K04H4.2	1	AD-wrmcDNA	6	SSSVSV	2
W03F11.6	afd-1	W03F11.6	T24H10.7	jun-1	1	AD-wrmcDNA	5	NNSIRV	2
Y105E8A.26	zoo-1	Y105E8A.26.2	T19D12.6	T19D12.6	3	AD-wrmcDNA	1	IQDCAI	2
Y38C1AB.4	Y38C1AB.4	Y38C1AB.4.0	K04H4.2	K04H4.2	26	AD-wrmcDNA	6	SSSVSV	2
Y38C1AB.4	Y38C1AB.4	Y38C1AB.4.0	D1005.1	D1005.1	7	AD-wrmcDNA	1	SNLVKF	2
Y38C1AB.4	Y38C1AB.4	Y38C1AB.4.0	F33E2.2	dlk-1	4	AD-wrmcDNA	5	PEKLNI _ AGAVRI	2
Y38C1AB.4	Y38C1AB.4	Y38C1AB.4.0	F46G10.6	mxl-3	2	AD-wrmcDNA	1	QMAVKI	2
Y38C1AB.4	Y38C1AB.4	Y38C1AB.4.1	F35B3.5	pqn-34	3	AD-wrmcDNA	2	WKSIEI _ PAHKNN	2
Y54G11A.10	lin-7	Y54G11A.10	D1005.1	D1005.1	8	AD-wrmcDNA	1	SNLVKF	2
Y54G11A.10	lin-7	Y54G11A.10	M176.10	M176.10	1	AD-wrmcDNA	1	EKRVKV	2
Y57G11C.22	Y57G11C.22	Y57G11C.22	T24H10.7	jun-1	2	AD-wrmcDNA	5	NNSIRV	2
Y57G11C.22	Y57G11C.22	Y57G11C.22	C05D12.5	C05D12.5	1	AD-wrmcDNA	1	LENLIL	2
Y57G11C.22	Y57G11C.22	Y57G11C.22	C27D8.3	C27D8.3	1	AD-wrmcDNA	2	NHFLRV	2
Y57G11C.22	Y57G11C.22	Y57G11C.22	K04H4.2	K04H4.2	1	AD-wrmcDNA	6	SSSVSV	2
Y57G11C.22	Y57G11C.22	Y57G11C.22	Y73C8C.8	Y73C8C.8	1	AD-wrmcDNA	1	EFPVLV	2
Y57G11C.22	Y57G11C.22	Y57G11C.22	Y79H2A.1	brp-1	1	AD-wrmcDNA	5	LKPLIV	2
ZK849.1	ZK849.1	ZK849.1	Y77E11A.2	Y77E11A.2	1	AD-wrmcDNA	1	LKTVIV	2
C01B7.4	tag-117	C01B7.4	K02B12.4	axl-1	1	AD-wrmcDNA	2	EDHDLI	3
C09H6.2	lin-10	C09H6.2.2	ZK121.2	ZK121.2	11	AD-wrmcDNA	1	EKVEEV	3
C09H6.2	lin-10	C09H6.2.2	Y39G10AR.15	Y39G10AR.15	1	AD-wrmcDNA	1	NIPEFI	3
C25F6.2	dlg-1	C25F6.2.2	C47B2.3	tba-2	1	AD-wrmcDNA	3	EEGEEY	3
C34F11.9	dsh-1	C34F11.9	C44F1.2	attf-1	1	AD-wrmcDNA	1	YLLEDL	3
C34F11.9	dsh-1	C34F11.9	F45E10.1	unc-53	1	AD-wrmcDNA	5	QTIDNI	3
C45G9.7	C45G9.7	C45G9.7	F35A5.8	erp-1	2	AD-wrmcDNA	2	SYIELL _ GNRHDE	3
C52A11.4	mpz-1	C52A11.4.3	Y69H2.3	Y69H2.3	3	AD-wrmcDNA	8	VASDKC _ QKPKLY _ ailabl	3
F18C5.4	F18C5.4	F18C5.4.2	F37C4.5	F37C4.5	3	AD-wrmcDNA	4	RYEEKF	3
F30A10.8	stn-1	F30A10.8	ZK593.3	ZK593.3	1	AD-wrmcDNA	1	REQEMI	3
F45E4.3	F45E4.3	F45E4.3	C12C8.2	C12C8.2	1	AD-wrmcDNA	2	SDSYMS _ DALEKL	3
F54E7.3	par-3	F54E7.3.2	F09E5.1	pkc-3	3	AD-wrmcDNA	2	SREDSV	3
F54E7.3	par-3	F54E7.3.3	C33D9.6	C33D9.6	3	AD-wrmcDNA	1	QIDDIF	3
F54E7.3	par-3	F54E7.3.3	F37C4.5	F37C4.5	2	AD-wrmcDNA	4	RYEEKF	3
T14G10.2	pxf-1	T14G10.2	F37C4.5	F37C4.5	1	AD-wrmcDNA	4	RYEEKF	3
T15H9.4	T15H9.4	T15H9.4	F37C4.5	F37C4.5	1	AD-wrmcDNA	4	RYEEKF	3
T26E3.3	par-6	T26E3.3	C04D8.1	pac-1	3	AD-wrmcDNA	2	SGDELL	3
W03F11.6	afd-1	W03F11.6	E01F3.1	pde-3	1	AD-wrmcDNA	2	DSDLSQ _ AEEEYV	3
Y105E8A.26	zoo-1	Y105E8A.26.3	ZK1055.7	ZK1055.7	1	AD-wrmcDNA	2	QYQENF	3
Y38C1AB.4	Y38C1AB.4	Y38C1AB.4.1	ZK121.2	ZK121.2	1	AD-wrmcDNA	1	EKVEEV	3
Y51B9A.3	Y51B9A.3	Y51B9A.3.2	F37C4.5	F37C4.5	3	AD-wrmcDNA	4	RYEEKF	3
Y51B9A.3	Y51B9A.3	Y51B9A.3.2	ZK1055.7	ZK1055.7	2	AD-wrmcDNA	2	QYQENF	3
Y57G11C.22	Y57G11C.22	Y57G11C.22	B0250.4	B0250.4	1	AD-wrmcDNA	1	SSFEIV	3
Consensus class type*: [ST].[FWCYMVILA] = 1; [YFWCMVILA].[YFWCMVILA] = 2; [DE].[YFWCMVILA] =3

## Sheet: Supplemental Table S4
Supplemental Table S4
		AD-wrmcDNA library						AD-ORFeome library
PDZ domain ID	Number of interacting proteins		Interacting protein ID	Number of interacting PDZ domains		PDZ domain ID	Nb of interacting proteins		Interacting protein ID	Number of interacting PDZ domains
C09H6.2.2	39		R06F6.12	8		C34F11.9	36		F52C6.3	9
C34F11.9	20		K04H4.2	6		F17E5.1	12		Y39B6A.46	8
F54E7.3.2	17		B0547.1	5		C10C6.1	11		F44G3.9	5
T05C12.6	17		DY3.2	5		H06H21.9.2	8		F17E9.5	4
T26E3.3	17		F37C4.5	5		F30F8.3	8		R04B5.4	4
C09H6.2.1	16		Y104H12A.1	5		F18C5.4.1	8		F31E8.3	3
C33B4.3	14		Y79H2A.1	5		W03F11.6	7		F35G2.2	3
C09G1.4	13		C03A7.14	4		T26E3.3	7		F49H12.3	3
W03F11.6	13		C03A7.4	4		C52A11.4.10	7		T18D3.7	3
C45G9.7	12		C07D10.2	4		T05C12.6	6		Y104H12A.1	3
Y38C1AB.4.0	12		D1005.1	4		K01A6.2.5	6		Y77E11A.7	3
F30A10.8	11		F18A1.3	4		F18C5.4.2	6		Y69H2.3	3
Y54G11A.10	11		Y48E1B.12	4		C27A2.6	6		B0281.5	2
C01B7.5	10		Y73C8C.8	4		F23C8.13	5		C34C6.6	2
C52A11.4.3	10		C10H11.10	3		C52A11.4.3	5		C52B11.2	2
F54E7.3.3	10		C18F3.4	3		T21G5.4.2	4		CC8.1	2
F45E4.3	8		C37C3.6	3		R11A8.8.2	4		T22A3.2	2
K01A6.2.4	8		K08E3.5	3		K01A6.2.4	4		Y105C5B.19	2
K01A6.2.5	8		K08F8.4	3		F44D12.4	4		Y105E8B.5	2
Y57G11C.22	8		K12F2.1	3		C52A11.3	4		Y39B6A.12	2
C01B7.4	7		M195.2	3		C50D2.3	4		Y95B8A.2	2
C50D2.3	7		T22A3.3	3		Y38C1AB.4.0	3		ZK287.6	2
K01A6.2.2	7		T24H10.7	3		H06H21.9.1	3		4R79.1	1
Y51B9A.3.2	7		Y77E11A.2	3		F54E7.3.2	3		B0024.14	1
K01A6.2.3	6		ZK1067.7	3		C44B7.1	3		B0379.1	1
R11A8.8.1	6		B0001.6	2		C33B4.3	3		B0379.6	1
Y105E8A.26.2	6		B0222.8	2		C25G4.6.2	3		B0547.1	1
C01F6.6.1	5		B0336.10	2		C25F6.2.3	3		C01F6.8	1
C25F6.2.1	5		B0365.1	2		C25F6.2.1	3		C02B10.4	1
C25F6.2.3	5		B0454.8	2		C01B7.4	3		C04E12.12	1
C52A11.3	5		C03A7.8	2		Y55B1BR.4	2		C05D10.1	1
F30F8.3	5		C08C3.3	2		Y105E8A.26.3	2		C06E1.1	1
R11A8.8.2	5		C18A11.7	2		Y105E8A.26.1	2		C06E2.1	1
T10A3.1	5		C27H6.3	2		K01A6.2.3	2		C08B6.9	1
Y105E8A.26.3	5		C29H12.6	2		K01A6.2.1	2		C08F8.5	1
C01F6.6.2	4		C34C6.6	2		F54E7.3.3	2		C09G4.4	1
C52A11.4.8	4		C39D10.7	2		F44D12.1.1	2		C14A11.7	1
C52A11.4.9	4		C47B2.5	2		C52A11.4.8	2		C14A4.5	1
F44D12.1.1	4		C48D5.1	2		C45G9.7	2		C16C8.5	1
K01A6.2.1	4		C48E7.11	2		Y57G11C.22	1		C18A11.4	1
C10C6.1	3		F07H5.8	2		Y54G11A.10	1		C18B2.5	1
C25G4.6.2	3		F09E5.7	2		Y51B9A.3.2	1		C24G6.8	1
C27A2.6	3		F15C11.2	2		T27F2.2	1		C25G4.4	1
C35D10.2	3		F17E9.5	2		T19B10.5	1		C27A2.5	1
C52A11.4.2	3		F23B12.5	2		T15H9.4	1		C27F2.4	1
C52A11.4.7	3		F25H2.10	2		T14G10.2	1		C28A5.1	1
F17E5.1	3		F32G8.6	2		T11B7.4	1		C28H8.12	1
F23C8.13	3		F33E2.2	2		R11A8.8.1	1		C29E4.5	1
T11B7.4	3		F38H4.9	2		R01H10.8	1		C32D5.1	1
T19B10.5	3		F42G4.3	2		F54E7.3.1	1		C32D5.10	1
C44B7.1	2		F43D9.4	2		F45E4.3	1		C32F10.6	1
F18C5.4.2	2		F47B10.1	2		F35D2.5	1		C39D10.3	1
F35D2.5	2		F48E3.8	2		F30A10.8	1		C44C10.5	1
F40F9.3	2		F53B3.3	2		F28F5.3	1		C44E4.3	1
F44D12.4	2		F54B3.3	2		C50F2.8	1		C53A5.6	1
F54E7.3.1	2		K03H6.6	2		C43E11.6	1		C56C10.1	1
R01H10.8	2		K04D7.1	2		C35D10.2	1		D1053.1	1
T14G10.2	2		K05C4.6	2		C01F6.6.1	1		D2063.1	1
T15H9.4	2		K11E8.1	2		C01B7.5	1		D2089.4	1
T27F2.2	2		R05F9.1	2					EGAP2.3	1
Y38C1AB.4.1	2		R151.2	2					F08D12.7	1
Y55B1BR.4	2		T07A9.6	2					F08G12.8	1
C25F6.2.2	1		T08H4.1	2					F10G8.8	1
C43E11.6	1		T18D3.7	2					F14D7.3	1
C46H11.6	1		T21B6.3	2					F19F10.1	1
C50F2.8	1		T26C12.3	2					F19F10.10	1
C52A11.4.10	1		T27E9.1	2					F22B8.6	1
C52A11.4.4	1		W02G9.2	2					F22D6.4	1
F26D11.11	1		W04D2.1	2					F25H9.6	1
F28F5.3	1		Y105E8A.6	2					F26D2.14	1
H06H21.9.2	1		Y11D7A.14	2					F28H1.2	1
H09G03.2	1		Y22D7AL.5	2					F29A7.3	1
T21G5.4.2	1		Y39B6A.20	2					F29F11.1	1
Y38C1AB.4.2	1		Y46G5A.1	2					F32A6.4	1
ZK849.1	1		Y59A8B.10	2					F32D8.10	1
			ZK1055.7	2					F36D1.1	1
			ZK1067.1	2					F37A4.9	1
			ZK673.4	2					F38C2.7	1
			ZK909.4	2					F41D3.9	1
			ZK121.2	2					F41G4.1	1
			AC3.3	1					F42G9.8	1
			B0001.1	1					F43C11.8	1
			B0001.2	1					F43G9.5	1
			B0218.7	1					F44C8.4	1
			B0250.4	1					F45F2.9	1
			B0507.1	1					F46A8.5	1
			C01A2.4	1					F46H5.2	1
			C01H6.7	1					F47D12.3	1
			C02C6.1	1					F47F2.1	1
			C02F5.5	1					F47G9.4	1
			C04C3.3	1					F48D6.4	1
			C04D8.1	1					F48G7.10	1
			C05D12.5	1					F49E8.4	1
			C06C3.3	1					F52E4.4	1
			C07E3.2	1					F52H2.5	1
			C07E3.6	1					F52H3.3	1
			C07G1.2	1					F53A10.2	1
			C07G1.3	1					F53B3.1	1
			C09B8.6	1					F53F10.1	1
			C09D4.5	1					F54D10.7	1
			C10E2.6	1					F54D11.3	1
			C12C8.2	1					F54D5.5	1
			C12D8.10	1					F55H12.6	1
			C17E7.4	1					F56C3.9	1
			C18E9.6	1					F58B4.2	1
			C18H9.7	1					F59H6.10	1
			C23G10.3	1					H04M03.3	1
			C25B8.1	1					H06A10.1	1
			C27A12.7	1					H06I04.1	1
			C27A2.6	1					H21P03.3	1
			C27D8.3	1					K01C8.6	1
			C28H8.12	1					K06A4.5	1
			C29A12.4	1					K07B1.6	1
			C29F4.1	1					K09B11.5	1
			C30F12.4	1					K09B11.9	1
			C32D5.9	1					K12D12.1	1
			C33D9.6	1					K12G11.4	1
			C37A5.9	1					M02D8.1	1
			C40A11.3	1					M04G12.1	1
			C41C4.7	1					M05B5.1	1
			C44F1.2	1					M05D6.5	1
			C47B2.3	1					R03D7.4	1
			C47E12.1	1					R03H10.4	1
			C47E8.5	1					R04B5.8	1
			C50B6.2	1					R05D11.8	1
			C53A5.1	1					R05G6.5	1
			C55B7.4	1					R09H10.3	1
			C56G2.7	1					T01D3.6	1
			D2096.2	1					T05G5.3	1
			E01F3.1	1					T06G6.3	1
			E01G6.2	1					T07D10.2	1
			E02H9.8	1					T10C6.6	1
			F01F1.3	1					T10H9.1	1
			F07A11.2	1					T11B7.1	1
			F09E5.1	1					T13B5.5	1
			F10G8.8	1					T19H12.10	1
			F11G11.12	1					T23G5.1	1
			F12F6.1	1					T25B6.4	1
			F13D12.2	1					T26E3.2	1
			F14F11.1	1					W01D2.5	1
			F17C11.9	1					W03G1.3	1
			F17C8.3	1					W04C9.4	1
			F18A1.4	1					W08E12.3	1
			F20D1.1	1					W08G11.3	1
			F21F8.7	1					Y105E8A.6	1
			F22A3.1	1					Y111B2A.1	1
			F23F1.8	1					Y119C1A.1	1
			F27D9.6	1					Y37D8A.6	1
			F27E11.3	1					Y37H2A.4	1
			F28F5.3	1					Y38C1AA.7	1
			F28H1.1	1					Y39A1A.3	1
			F29G6.3	1					Y39B6A.16	1
			F30H5.3	1					Y39B6A.38	1
			F31F7.1	1					Y40C5A.1	1
			F32A6.4	1					Y42A5A.2	1
			F33D4.1	1					Y42G9A.1	1
			F33G12.5	1					Y45G12C.2	1
			F33G12.6	1					Y48A6B.4	1
			F35A5.8	1					Y51A2D.11	1
			F35B12.9	1					Y51H7C.3	1
			F35B3.5	1					Y55B1AR.1	1
			F35H12.5	1					Y55F3BR.6	1
			F36H1.2	1					Y57A10A.8	1
			F37A4.9	1					Y62E10A.14	1
			F38A6.3	1					Y69H2.10	1
			F39C12.1	1					Y73F8A.26	1
			F39C12.2	1					Y74C10AL.2	1
			F39G3.3	1					ZC15.3	1
			F40F8.5	1					ZC239.15	1
			F41H10.4	1					ZC376.4	1
			F43G6.4	1					ZC395.8	1
			F45E10.1	1					ZK1053.3	1
			F46B6.5	1					ZK377.1	1
			F46C8.6	1					ZK616.10	1
			F46G10.6	1					ZK688.9	1
			F47G4.2	1					ZK829.6	1
			F52D10.3	1					ZK849.2	1
			F52E10.5	1					ZK858.4	1
			F52E4.6	1
			F53A10.2	1
			F53B3.1	1
			F53F10.1	1
			F53F10.4	1
			F54B11.5	1
			F54C9.11	1
			F54C9.5	1
			F54D10.7	1
			F54D5.12	1
			F54D5.5	1
			F54F3.1	1
			F56H11.1	1
			F58A3.2	1
			F59E12.9	1
			H06I04.1	1
			H28G03.3	1
			H38K22.2	1
			JC8.3	1
			K02B12.4	1
			K02D7.1	1
			K04G7.4	1
			K06A4.5	1
			K10D3.2	1
			K12D12.5	1
			K12H4.7	1
			M01E11.7	1
			M02G9.1	1
			M03B6.3	1
			M117.2	1
			M176.10	1
			MTCE.26	1
			R01H10.3	1
			R02F11.1	1
			R04E5.10	1
			R09B5.5	1
			R11A5.4	1
			R11A8.7	1
			R11H6.5	1
			R12A1.3	1
			R13A5.8	1
			R148.3	1
			R160.3	1
			T01G9.6	1
			T01H8.5	1
			T02E9.2	1
			T03E6.7	1
			T04C12.5	1
			T05A1.2	1
			T05C12.6	1
			T06E6.2	1
			T07C12.11	1
			T09E8.1	1
			T10E10.4	1
			T11B7.1	1
			T11B7.4	1
			T11F8.3	1
			T13H5.6	1
			T15H9.2	1
			T15H9.7	1
			T16A9.5	1
			T16G1.9	1
			T18H9.2	1
			T19B4.5	1
			T19C3.8	1
			T19D12.6	1
			T20B12.2	1
			T20G5.1	1
			T20H4.3	1
			T22D2.1	1
			T23C6.3	1
			T25E4.1	1
			T28C6.6	1
			T28C6.7	1
			W02D7.10	1
			W03D8.9	1
			W03G1.3	1
			W04A8.1	1
			W06H8.8	1
			W08G11.3	1
			W09G3.2	1
			W09H1.6	1
			W10D9.4	1
			Y102A5C.18	1
			Y105C5B.21	1
			Y105E8B.4	1
			Y113G7A.6	1
			Y17G9B.9	1
			Y19D10A.9	1
			Y37E11AL.3	1
			Y37E11AR.1	1
			Y37E3.11	1
			Y38C1BA.2	1
			Y38E10A.6	1
			Y39A1A.3	1
			Y39A1C.3	1
			Y39B6A.46	1
			Y39G10AR.13	1
			Y39G10AR.15	1
			Y40C5A.1	1
			Y45G5AM.1	1
			Y47G6A.14	1
			Y47H9C.10	1
			Y48A6B.11	1
			Y48E1B.3	1
			Y48G1C.11	1
			Y49F6C.8	1
			Y51A2D.15	1
			Y53C10A.12	1
			Y53H1B.2	1
			Y54E2A.11	1
			Y54F10AM.5	1
			Y55F3BR.6	1
			Y56A3A.12	1
			Y56A3A.32	1
			Y57G11A.2	1
			Y59A8B.22	1
			Y61A9LA.3	1
			Y63D3A.5	1
			Y66H1B.4	1
			Y67A10A.9	1
			Y69H2.3	1
			Y71F9B.3	1
			Y71G12B.9	1
			Y73B6BL.33	1
			Y77E11A.7	1
			Y92H12A.2	1
			ZC373.5	1
			ZC434.2	1
			ZK1098.4	1
			ZK1193.5	1
			ZK353.6	1
			ZK484.1	1
			ZK484.2	1
			ZK484.3	1
			ZK593.3	1
			ZK652.1	1
			ZK822.4	1
			ZK836.1	1

## Sheet: Supplemental Table S5
Supplemental Table S5
AD-wrmcDNA library	Number of PDZ	Number of interacting proteins (IP)		AD-ORFeome library	Number of PDZ	Number of interacting proteins (IP)
median = 4 IP/PDZ	13	1		median = 3 IP/PDZ	20	1
mean = 6 IP/PDZ	12	2		mean = 3.8 IP/PDZ	9	2
	10	3			9	3
	5	4			6	4
	8	5			2	5
	3	6			4	6
	4	7			3	7
	4	8			3	8
	3	10			1	11
	2	11			1	12
	2	12			1	36
	2	13
	1	14
	1	16
	3	17
	1	20
	1	39
AD-wrmcDNA library	Number of interacting proteins (IP)	Number of PDZ		AD-ORFeome library	Number of interacting proteins (IP)	Number of PDZ
median = 1 PDZ/IP	237	1		median = 1 PDZ/IP	156	1
mean = 1.4 PDZ/IP	55	2		mean = 1.3 PDZ/IP	10	2
	11	3			7	3
	7	4			2	4
	5	5			1	5
	1	6			1	8
	1	8			1	9

## Sheet: Supplemental Table S6
Supplemental Table S6
		AD-wrmcDNA library	AD-ORFeome library	total libraries
Single hits	no class	132	98	230
	class 1	51	13	64
	class 2	61	23	84
	class 3	13	8	21
	subtotal class	125	44	169
	total class+no class	257	142	399
		AD-wrmcDNA library	AD-ORFeome library	total libraries
Multiple hits	no class	95	53	148
	class 1	39	10	49
	class 2	46	18	64
	class 3	10	4	14
	subtotal class	95	32	127
	total class+no class	190	85	275
		AD-wrmcDNA library	AD-ORFeome library	total libraries
All hits	no class	227	151	378
	class 1	90	23	113
	class 2	107	41	148
	class 3	23	12	35
	subtotal class	220	76	308
	total class+no class	447	227	674
