# Supplementary material for: A genome-wide study of PDZ-domain interactions in C. elegans reveals a high frequency of non-canonical binding
Source: BMC Genomics. 2010 Nov 26;11:671. doi: 10.1186/1471-2164-11-671 (PMC3091786; doi:10.1186/1471-2164-11-671)
Supplement: Additional file 4 — Functional annotation of interacting proteins. Additional file 4 contains three tables (S7 to S9) listing the functional annotations of the PDZ domain interacting proteins. Supplemental Table S7: Concise description, GO terms and KOG (EuKaryotic Orthologous Groups), for each interacting protein when available, retrieved from Wormbase WS 190 [16]; note that most attributes are inferred from electronic annotation. Experimental Evidence Codes: EXP: Inferred from Experiment, IDA: Inferred from Direct Assay, IPI: Inferred from Physical Interaction, IMP: Inferred from Mutant Phenotype, IGI: Inferred from Genetic Interaction, IEP: Inferred from Expression Pattern. Computational Analysis Evidence Codes: ISS: Inferred from Sequence or Structural Similarity, ISO: Inferred from Sequence Orthology, ISA: Inferred from Sequence Alignment, ISM: Inferred from Sequence Model, IGC: Inferred from Genomic Context, RCA: inferred from Reviewed Computational Analysis. Author Statement Evidence Codes: TAS: Traceable Author Statement, NAS: Non-traceable Author Statement. Curator Statement Evidence Codes: IC: Inferred by Curator, ND: No biological Data available. Automatically-assigned Evidence Codes: IEA: Inferred from Electronic Annotation. Supplemental Table S8: Classification of interacting proteins according to Cellular Components terms: integral to membrane, nucleus and other&unknown. Supplemental Table S9: Classification of interacting proteins according to Biological Processes: manual curation of annotations retrieved from Wormbase WS190 were used to define the 11 groups of processes shown in Figure 2. [file 1471-2164-11-671-S4.XLS]

## Sheet: Supplemental Table S7
Supplemental Table S7
Interacting protein ID	Interacting protein gene name	Gene Description (Concise)	GO Term Info	KOG Info
4R79.1	nas-6	nas-6 encodes an astacin-like metalloprotease.	[GO:0004222] MOLECULAR_FUNCTION metalloendopeptidase activity (IEA) | [GO:0006508] BIOLOGICAL_PROCESS proteolysis (IEA) | [GO:0008237] MOLECULAR_FUNCTION metallopeptidase activity (IEA)	[KOG3714] Meprin A metalloprotease
AC3.3	abu-1	abu-1 encodes a transmembrane protein with a predicted signal sequence, a glutamine/asparagine-rich domain and multiple cysteine-rich repeats (DUF139); abu-1 expression is induced by blockage of the unfolded-protein response in the endoplasmic reticulum, and ABU-1 may help protect the organism from damage by improperly folded nascent protein.		[LSE0126] Uncharacterized protein
B0001.1	lin-24	lin-24 encodes a protein containing a domain found in bacterial toxins such as the Bacillus sphaericus Mtx3 mosquitocidal toxin; lin-24 was originally identified in screens for mutations that result in altered vulval cell lineages and morphological examination of animals carrying a gain-of-function lin-24 mutation indicates that some of the Pn.p cells that normally make up the vulva undergo inapp…	[GO:0040026] BIOLOGICAL_PROCESS positive regulation of vulval development (IMP) | [GO:0008219] BIOLOGICAL_PROCESS cell death (IMP)	[LSE0934] Unnamed protein
B0001.2	B0001.2		[GO:0009792] BIOLOGICAL_PROCESS embryonic development ending in birth or egg hatching (IMP)	[LSE0526] Uncharacterized protein with ubiquitin fold
B0001.6	B0001.6
B0024.14	crm-1	crm-1 encodes a predicted transmembrane protein with multiple extracellular cysteine-rich (CR) domains that is the C. elegans ortholog of vertebrate CRIM1 (Cysteine-RIch Motor neuron 1); genetic analyses indicate that CRM-1 functions non-autonomously to positively regulate DBL-1/BMP-mediated signaling in the pathway that controls body size determination; in addition, loss of crm-1 activity via RN…	[GO:0001558] BIOLOGICAL_PROCESS regulation of cell growth (IEA) | [GO:0005520] MOLECULAR_FUNCTION insulin-like growth factor binding (IEA) | [GO:0005576] CELLULAR_COMPONENT extracellular region (IEA) | [GO:0004867] MOLECULAR_FUNCTION serine-type endopeptidase inhibitor activity (IEA) | [GO:0016021] CELLULAR_COMPONENT integral to membrane (IEA) | [GO:0000003] BIOLOGICAL_PROCESS reproduction (IMP) …
B0218.7	B0218.7
B0222.8	col-10	col-10 encodes a collagen protein; expressed exclusively in hypodermal cells	[GO:0016021] CELLULAR_COMPONENT integral to membrane (IEA)	[KOG3544] Collagens (type IV and type XIII), and related proteins
B0250.4	B0250.4		[GO:0005622] CELLULAR_COMPONENT intracellular (IEA) | [GO:0008270] MOLECULAR_FUNCTION zinc ion binding (IEA)	[KOG1721] Zn-finger
B0281.5	B0281.5		[GO:0005515] MOLECULAR_FUNCTION protein binding (IEA)	[KOG2716] Polymerase delta-interacting protein PDIP1 and related proteins, contain BTB/POZ domain
B0336.10	rpl-23	rpl-23 encodes a large ribosomal subunit L23 protein.	[GO:0003735] MOLECULAR_FUNCTION structural constituent of ribosome (IEA) | [GO:0005622] CELLULAR_COMPONENT intracellular (IEA) | [GO:0005840] CELLULAR_COMPONENT ribosome (IEA) | [GO:0006412] BIOLOGICAL_PROCESS translation (IEA) | [GO:0009792] BIOLOGICAL_PROCESS embryonic development ending in birth or egg hatching (IMP) | [GO:0000003] BIOLOGICAL_PROCESS reproduction (IMP) | [GO:0002119] BIOLOGICA…	[KOG0901] 60S ribosomal protein L14/L17/L23
B0365.1	B0365.1		[GO:0003824] MOLECULAR_FUNCTION catalytic activity (IEA) | [GO:0008152] BIOLOGICAL_PROCESS metabolic process (IEA) | [GO:0005524] MOLECULAR_FUNCTION ATP binding (IEA) | [GO:0003878] MOLECULAR_FUNCTION ATP citrate synthase activity (IEA) | [GO:0005737] CELLULAR_COMPONENT cytoplasm (IEA) | [GO:0044262] BIOLOGICAL_PROCESS cellular carbohydrate metabolic process (IEA) | [GO:0005488] MOLECULAR_FUNCTIO…	[KOG1254] ATP-citrate lyase
B0379.1	B0379.1
B0379.6	B0379.6
B0454.8	B0454.8
B0507.1	B0507.1		[GO:0016021] CELLULAR_COMPONENT integral to membrane (IEA)	[KOG1216] von Willebrand factor and related coagulation proteins
B0547.1	csn-5	csn-5 encodes an ortholog of subunit 5 of the COP9 signalosome complex (CSN5), which in turn is a pan-eukaryotic multiprotein complex that positively regulates E3 ubiquitin ligases, physically interacts with SCF-type E3 ubiquitin ligases, and probably regulates protein degradation; CSN-5 (along with KGB-1 and ZYX-1) physically binds germline RNA helicases (GLH proteins), and csn-5(RNAi) results i…	[GO:0000003] BIOLOGICAL_PROCESS reproduction (IMP) via [WBPaper00005583] Smith P et al. (2002) | [GO:0008406] BIOLOGICAL_PROCESS gonad development (IMP) via [WBPaper00005583] Smith P et al. (2002) | [GO:0048477] BIOLOGICAL_PROCESS oogenesis (IMP) via [WBPaper00005583] Smith P et al. (2002) | [GO:0008180] CELLULAR_COMPONENT signalosome (ISS) via [WBPaper00005583] Smith P et al. (2002) | [GO:000573…	[KOG1554] COP9 signalosome, subunit CSN5
C01A2.4	C01A2.4		[GO:0015031] BIOLOGICAL_PROCESS protein transport (IEA)	[KOG3231] Predicted assembly/vacuolar sorting protein
C01F6.8	icl-1	The icl-1 gene encodes, through alternative splicing, two alternative forms (ICL-1A, or 'IClnN1', and ICL-1B, or 'IClnN2'), with distinct electrophysiological properties, of an anion channel homolog.	[GO:0006821] BIOLOGICAL_PROCESS chloride transport (IEA) | [GO:0006884] BIOLOGICAL_PROCESS cell volume homeostasis (IEA) | [GO:0040010] BIOLOGICAL_PROCESS positive regulation of growth rate (IMP) | [GO:0009792] BIOLOGICAL_PROCESS embryonic development ending in birth or egg hatching (IMP) | [GO:0002119] BIOLOGICAL_PROCESS nematode larval development (IMP) | [GO:0040007] BIOLOGICAL_PROCESS growth …	[KOG3238] Chloride ion current inducer protein
C01H6.7	tag-298		[GO:0040010] BIOLOGICAL_PROCESS positive regulation of growth rate (IMP) | [GO:0009792] BIOLOGICAL_PROCESS embryonic development ending in birth or egg hatching (IMP) | [GO:0002119] BIOLOGICAL_PROCESS nematode larval development (IMP) | [GO:0010171] BIOLOGICAL_PROCESS body morphogenesis (IMP)	[KOG1828] IRF-2-binding protein CELTIX-1, contains BROMO domain
C02B10.4	C02B10.4		[GO:0003676] MOLECULAR_FUNCTION nucleic acid binding (IEA) | [GO:0000166] MOLECULAR_FUNCTION nucleotide binding (IEA)	[KOG0533] RRM motif-containing protein
C02C6.1	dyn-1	dyn-1 encodes the C. elegans ortholog of the dynamin GTPase; dyn-1 activity is required for endocytosis, synaptic vesicle recycling, cytokinesis, and the CED-1 pathway that regulates engulfment and degradation of apoptotic cells; mutations in dyn-1 affect locomotion, egg-laying, defecation, and embryonic development, indicating that dyn-1's endocytic function is required for a number of diverse p…	[GO:0006897] BIOLOGICAL_PROCESS endocytosis (IMP) via [WBPaper00002892] Clark SG et al. (1997) | [GO:0009790] BIOLOGICAL_PROCESS embryonic development (IMP) via [WBPaper00004812] Salcini AE et al. (2001) | [GO:0040011] BIOLOGICAL_PROCESS locomotion (IMP) via [WBPaper00002892] Clark SG et al. (1997) | [GO:0006898] BIOLOGICAL_PROCESS receptor-mediated endocytosis (IMP) via [WBPaper00003831] Grant B…	[KOG0446] Vacuolar sorting protein VPS1, dynamin, and related proteins
C02F5.5	C02F5.5		[GO:0016021] CELLULAR_COMPONENT integral to membrane (IEA)	[LSE0955] Unnamed protein
C03A7.14	abu-8	abu-8 encodes a transmembrane protein with a predicted signal sequence, a glutamine/asparagine-rich domain and multiple cysteine-rich repeats (DUF139); abu-8 expression is induced by blockage of the unfolded-protein response in the endoplasmic reticulum, and ABU-8 may help protect the organism from damage by improperly folded nascent protein.		[LSE0126] Uncharacterized protein
C03A7.4	pqn-5	The protein product of this gene is predicted to contain a glutamine/asparagine (Q/N)-rich ('prion') domain, by the algorithm of Michelitsch and Weissman (as of the WS77 release of WormBase, i.e., in wormpep77).		[LSE0126] Uncharacterized protein
C03A7.8	abu-7	abu-7 encodes a transmembrane protein with a predicted signal sequence, a glutamine/asparagine-rich domain and multiple cysteine-rich repeats (DUF139); abu-7 expression is induced by blockage of the unfolded-protein response in the endoplasmic reticulum, and ABU-7 may help protect the organism from damage by improperly folded nascent protein.		[LSE0126] Uncharacterized protein
C04C3.3	C04C3.3		[GO:0003824] MOLECULAR_FUNCTION catalytic activity (IEA) | [GO:0008152] BIOLOGICAL_PROCESS metabolic process (IEA) | [GO:0040010] BIOLOGICAL_PROCESS positive regulation of growth rate (IMP) | [GO:0009792] BIOLOGICAL_PROCESS embryonic development ending in birth or egg hatching (IMP)	[KOG0524] Pyruvate dehydrogenase E1, beta subunit
C04D8.1	pac-1	pac-1 encodes a RhoGAP (Rho guanosine triphosphatase (GTPase) activating protein); in the embryo, PAC-1 is essential for establishment of radial (inner-outer) asymmetry and specifically, for differential localization of PAR-6, PAR-3, and PKC-3 to outer somatic cell surfaces devoid of cell-cell contacts; in regulating PAR protein localization, PAC-1 appears to act by spatially regulating activity …	[GO:0008105] BIOLOGICAL_PROCESS asymmetric protein localization (IMP) via [WBPaper00031968] Anderson DC et al. (2008) | [GO:0010470] BIOLOGICAL_PROCESS regulation of gastrulation (IMP) via [WBPaper00031968] Anderson DC et al. (2008) | [GO:0030054] CELLULAR_COMPONENT cell junction (IDA) via [WBPaper00031968] Anderson DC et al. (2008) | [GO:0005622] CELLULAR_COMPONENT intracellular (IEA) | [GO:0007…	[KOG4407] Predicted Rho GTPase-activating protein
C04E12.12	C04E12.12		[GO:0007165] BIOLOGICAL_PROCESS signal transduction (IEA) | [GO:0007600] BIOLOGICAL_PROCESS sensory perception (IEA)
C05D10.1	C05D10.1
C05D12.5	C05D12.5			[LSE0927] Unnamed protein
C06C3.3	C06C3.3		[GO:0007242] BIOLOGICAL_PROCESS intracellular signaling cascade (IEA)
C06E1.1	C06E1.1		[GO:0016021] CELLULAR_COMPONENT integral to membrane (IEA)	[KOG1725] Protein involved in membrane traffic (YOP1/TB2/DP1/HVA22 family)
C06E2.1	C06E2.1		[GO:0005622] CELLULAR_COMPONENT intracellular (IEA) | [GO:0008270] MOLECULAR_FUNCTION zinc ion binding (IEA)	[KOG1862] GYF domain containing proteins
C07D10.2	bath-44	The C07D10.2 gene encodes a protein with a meprin-associated Traf homology (MATH) domain that may be involved in apoptosis.	[GO:0005515] MOLECULAR_FUNCTION protein binding (IEA) | [GO:0000003] BIOLOGICAL_PROCESS reproduction (IMP)	[KOG1987] Speckle-type POZ protein SPOP and related proteins with TRAF, MATH and BTB/POZ domains
C07E3.2	pro-2	pro-2 encodes the C. elegans ortholog of Saccharomyces cerevisiae Noc2p, which is required for intranuclear ribosome maturation and transport; in C. elegans, pro-2 activity is essential for larval growth, somatic gonad development, regulation of germline development and proliferation, and hence, fertility; by virtue of its similarity to Noc2p, PRO-2 is predicted to be a component of two heterodim…	[GO:0051729] BIOLOGICAL_PROCESS germline cell cycle switching, mitotic to meiotic cell cycle (IMP) | [GO:0040010] BIOLOGICAL_PROCESS positive regulation of growth rate (IMP) | [GO:0009792] BIOLOGICAL_PROCESS embryonic development ending in birth or egg hatching (IMP) | [GO:0002119] BIOLOGICAL_PROCESS nematode larval development (IMP) | [GO:0040007] BIOLOGICAL_PROCESS growth (IMP)	[KOG2256] Predicted protein involved in nuclear export of pre-ribosomes
C07E3.6	C07E3.6		[GO:0003700] MOLECULAR_FUNCTION transcription factor activity (IEA) | [GO:0005634] CELLULAR_COMPONENT nucleus (IEA) | [GO:0006355] BIOLOGICAL_PROCESS regulation of transcription, DNA-dependent (IEA) | [GO:0043565] MOLECULAR_FUNCTION sequence-specific DNA binding (IEA) | [GO:0003677] MOLECULAR_FUNCTION DNA binding (IEA) | [GO:0045449] BIOLOGICAL_PROCESS regulation of transcription (IEA)
C07G1.2	C07G1.2		[GO:0005044] MOLECULAR_FUNCTION scavenger receptor activity (IEA) | [GO:0016020] CELLULAR_COMPONENT membrane (IEA) | [GO:0005488] MOLECULAR_FUNCTION binding (IEA)
C07G1.3	pct-1		[GO:0004672] MOLECULAR_FUNCTION protein kinase activity (IEA) | [GO:0005524] MOLECULAR_FUNCTION ATP binding (IEA) | [GO:0006468] BIOLOGICAL_PROCESS protein amino acid phosphorylation (IEA) | [GO:0004713] MOLECULAR_FUNCTION protein tyrosine kinase activity (IEA) | [GO:0004674] MOLECULAR_FUNCTION protein serine/threonine kinase activity (IEA)	[KOG0594] Protein kinase PCTAIRE and related kinases
C08B6.9	aos-1	aos-1 encodes the C. elegans ortholog of Saccharomyces cerevisiae Aos1p and human SUMO-1 activating enzyme E1 N subunit; by homology, AOS-1 is predicted to form, with a catalytic subunit, UBA-2, a heterodimeric enzyme that activates the ubiquitin-like protein SMO-1/SUMO in preparation for its covalent attachment to target proteins to regulate their subcellular localization and/or stability; in C.…	[GO:0016925] BIOLOGICAL_PROCESS protein sumoylation (IDA) via [WBPaper00006514] Zhang H et al. (2004) | [GO:0019948] MOLECULAR_FUNCTION SUMO activating enzyme activity (IDA) via [WBPaper00006514] Zhang H et al. (2004) | [GO:0003824] MOLECULAR_FUNCTION catalytic activity (IEA) | [GO:0005488] MOLECULAR_FUNCTION binding (IEA) | [GO:0008152] BIOLOGICAL_PROCESS metabolic process (IEA) | [GO:0040019] B…	[KOG2014] SMT3/SUMO-activating complex, AOS1/RAD31 component
C08C3.3	mab-5	mab-5 encodes a homeodomain transcription factor related to the Antennapedia, Ultrabithorax, and abdominal-A family of homeodomain proteins; during postembryonic development, mab-5 is required cell autonomously for specification of posterior cell fates, including hypodermal and neuronal fates, programmed cell deaths, cell proliferation and migration, and fate specification of the male-specific co…	[GO:0042659] BIOLOGICAL_PROCESS regulation of cell fate specification (IMP) via [WBPaper00003007] Maloof JN et al. (1998) | [GO:0009952] BIOLOGICAL_PROCESS anterior/posterior pattern formation (IMP) via [WBPaper00003007] Maloof JN et al. (1998) | [GO:0009952] BIOLOGICAL_PROCESS anterior/posterior pattern formation (IGI) via [WBPaper00003007] Maloof JN et al. (1998) | [GO:0051179] BIOLOGICAL_PROCE…	[KOG0489] Transcription factor zerknullt and related HOX domain proteins
C08F8.5	fbxb-9	This gene encodes a protein containing an F-box, a motif predicted to mediate protein-protein interactions either with homologs of yeast Skp-1p or with other proteins; its encoded protein also contains a Pfam-B45 motif of presently unknown function.		[LSE0338] Predicted transposase
C09B8.6	hsp-25	hsp-25 encodes a member of the small heat shock family of proteins; HSP-25 is expressed throughout development and in vitro, exhibits chaperone activity; HSP-25 localizes to: 1) dense bodies and M lines in body wall muscle, 2) the lining of the pharynx, and 3) to cell-cell junctions in the spermathecal wall; consistent with a role in myofibril organization, HSP-25 binds vinculin and alpha-actinin…		[KOG3591] Alpha crystallins
C09D4.5	rpl-19	rpl-19 encodes a large ribosomal subunit L19 protein.	[GO:0008340] BIOLOGICAL_PROCESS determination of adult life span (IMP) via [WBPaper00029008] Hansen M et al. (2007) | [GO:0003735] MOLECULAR_FUNCTION structural constituent of ribosome (IEA) | [GO:0005622] CELLULAR_COMPONENT intracellular (IEA) | [GO:0005840] CELLULAR_COMPONENT ribosome (IEA) | [GO:0006412] BIOLOGICAL_PROCESS translation (IEA) | [GO:0009792] BIOLOGICAL_PROCESS embryonic developme…	[KOG1696] 60s ribosomal protein L19
C09G4.4	C09G4.4		[GO:0002119] BIOLOGICAL_PROCESS nematode larval development (IMP) | [GO:0000003] BIOLOGICAL_PROCESS reproduction (IMP)
C10E2.6	C10E2.6		[GO:0005215] MOLECULAR_FUNCTION transporter activity (IEA) | [GO:0006810] BIOLOGICAL_PROCESS transport (IEA) | [GO:0016021] CELLULAR_COMPONENT integral to membrane (IEA) | [GO:0002119] BIOLOGICAL_PROCESS nematode larval development (IMP) | [GO:0040007] BIOLOGICAL_PROCESS growth (IMP)	[KOG2504] Monocarboxylate transporter
C10H11.10	kca-1		[GO:0040015] BIOLOGICAL_PROCESS negative regulation of multicellular organism growth (IMP) | [GO:0009792] BIOLOGICAL_PROCESS embryonic development ending in birth or egg hatching (IMP)
C12C8.2	C12C8.2	C12C8.2 encodes a putative cystathionine gamma-lyase orthologous to human CTH (OMIM:607657, mutated in cystathioninuria), and paralogous to F22B8.6 and ZK1127.10; C12C8.2 has no obvious function in mass RNAi assays, and (unlike its paralog ZK1127.10) does not inhibit DHC-1 in vivo.	[GO:0006520] BIOLOGICAL_PROCESS amino acid metabolic process (IEA) | [GO:0030170] MOLECULAR_FUNCTION pyridoxal phosphate binding (IEA) | [GO:0003824] MOLECULAR_FUNCTION catalytic activity (IEA)	[KOG0053] Cystathionine beta-lyases/cystathionine gamma-synthases
C12D8.10	akt-1	akt-1 encodes an ortholog of the serine/threonine kinase Akt/PKB; akt-1 genetically interacts with the insulin signaling pathway and functions to regulate such processes as dauer larval development and salt chemotaxis learning; an AKT-1::GFP fusion protein is widely expressed beginning in late stage embryos and continuing through adulthood; expression is seen in head, tail, and dorsal and ventral…	[GO:0008286] BIOLOGICAL_PROCESS insulin receptor signaling pathway (IMP) via [WBPaper00003173] Paradis S et al. (1998) | [GO:0008340] BIOLOGICAL_PROCESS determination of adult life span (IMP) via [WBPaper00003872] Vanfleteren JR et al. (1999) | [GO:0006468] BIOLOGICAL_PROCESS protein amino acid phosphorylation (ISS) via [WBPaper00003173] Paradis S et al. (1998) | [GO:0006468] BIOLOGICAL_PROCESS p…	[KOG0690] Serine/threonine protein kinase
C14A11.7	ssr-2		[GO:0005525] MOLECULAR_FUNCTION GTP binding (IEA) | [GO:0007264] BIOLOGICAL_PROCESS small GTPase mediated signal transduction (IEA) | [GO:0003924] MOLECULAR_FUNCTION GTPase activity (IEA) | [GO:0005515] MOLECULAR_FUNCTION protein binding (IEA) | [GO:0006886] BIOLOGICAL_PROCESS intracellular protein transport (IEA) | [GO:0006913] BIOLOGICAL_PROCESS nucleocytoplasmic transport (IEA) | [GO:0007165] …
C14A4.5	crn-5		[GO:0040007] BIOLOGICAL_PROCESS growth (IMP) via [WBPaper00005857] Parrish JZ et al. (2003) | [GO:0006309] BIOLOGICAL_PROCESS DNA fragmentation during apoptosis (IMP) via [WBPaper00005857] Parrish JZ et al. (2003) | [GO:0006309] BIOLOGICAL_PROCESS DNA fragmentation during apoptosis (IGI) via [WBPaper00005857] Parrish JZ et al. (2003) | [GO:0006396] BIOLOGICAL_PROCESS RNA processing (TAS) via [WBP…	[KOG1069] Exosomal 3'-5' exoribonuclease complex, subunit Rrp46
C16C8.5	C16C8.5		[GO:0006464] BIOLOGICAL_PROCESS protein modification process (IEA)	[KOG0001] Ubiquitin and ubiquitin-like proteins | [LSE0674] Unnamed protein
C17E7.4	C17E7.4		[GO:0009792] BIOLOGICAL_PROCESS embryonic development ending in birth or egg hatching (IMP)	[LSE1054] Unnamed protein
C18A11.4	C18A11.4
C18A11.7	dim-1	dim-1 encodes novel proteins containing three immunoglobulin-like repeats in the carboxy terminus; dim-1 was originally identified in screens for mutations that suppress locomotion defects caused by aberrant muscle assembly in animals carrying a missense mutation in unc-112, which encodes a pleckstrin homology domain-containing protein required for the early stages of muscle assembly; loss-of-fun…		[KOG4475] Immunoglobin and related proteins
C18B2.5	C18B2.5			[LSE0912] Unnamed protein
C18E9.6	C18E9.6		[GO:0040010] BIOLOGICAL_PROCESS positive regulation of growth rate (IMP) | [GO:0009792] BIOLOGICAL_PROCESS embryonic development ending in birth or egg hatching (IMP) | [GO:0040018] BIOLOGICAL_PROCESS positive regulation of multicellular organism growth (IMP) | [GO:0000003] BIOLOGICAL_PROCESS reproduction (IMP)	[KOG3296] Translocase of outer mitochondrial membrane complex, subunit TOM40
C18F3.4	C18F3.4
C18H9.7	rpy-1	rpy-1 is orthologous to the human gene 43KDA ACETYLCHOLINE RECEPTOR-ASSOCIATED PROTEIN (RAPSN; OMIM:601592), which when mutated leads to congenital myasthenic syndrome.	[GO:0033130] MOLECULAR_FUNCTION acetylcholine receptor binding (IEA) | [GO:0045202] CELLULAR_COMPONENT synapse (IEA) | [GO:0005515] MOLECULAR_FUNCTION protein binding (IEA) | [GO:0008270] MOLECULAR_FUNCTION zinc ion binding (IEA) | [GO:0005488] MOLECULAR_FUNCTION binding (IEA)	[KOG1941] Acetylcholine receptor-associated protein of the synapse (rapsyn)
C23G10.3	rps-3	rps-3 encodes a small ribosomal subunit S3 protein that contains a KH RNA-binding domain and by homology,is predicted to function in protein biosynthesis; in C. elegans, RPS-3 activity is required for embryonic and germline development, as well as the overall health of the animal.	[GO:0003735] MOLECULAR_FUNCTION structural constituent of ribosome (IEA) | [GO:0005622] CELLULAR_COMPONENT intracellular (IEA) | [GO:0005840] CELLULAR_COMPONENT ribosome (IEA) | [GO:0006412] BIOLOGICAL_PROCESS translation (IEA) | [GO:0003723] MOLECULAR_FUNCTION RNA binding (IEA) | [GO:0015935] CELLULAR_COMPONENT small ribosomal subunit (IEA) | [GO:0009792] BIOLOGICAL_PROCESS embryonic development…	[KOG3181] 40S ribosomal protein S3
C24G6.8	C24G6.8		[GO:0040010] BIOLOGICAL_PROCESS positive regulation of growth rate (IMP)	[KOG3282] Uncharacterized conserved protein
C25B8.1	kqt-1	kqt-1 encodes one of three C. elegans KCNQ-like potassium channel subunits that, with respect to humans, is most similar to the KCNQ2-5 subfamily of channel proteins; although loss of KQT-1 activity via large-scale RNAi screens results in no obvious abnormalities, KQT-1 likely functions to regulate cellular excitability as expression of KQT-1 in Xenopus oocytes can produce K+ channel currents tha…	[GO:0006813] BIOLOGICAL_PROCESS potassium ion transport (IDA) via [WBPaper00025059] Wei AD et al. (2005) | [GO:0006813] BIOLOGICAL_PROCESS potassium ion transport (IEA) | [GO:0007213] BIOLOGICAL_PROCESS acetylcholine receptor signaling, muscarinic pathway (IDA) via [WBPaper00025059] Wei AD et al. (2005) | [GO:0007243] BIOLOGICAL_PROCESS protein kinase cascade (IDA) via [WBPaper00025059] Wei AD et…	[KOG1419] Voltage-gated K+ channel KCNQ
C25G4.4	tag-347		[GO:0003677] MOLECULAR_FUNCTION DNA binding (IEA) | [GO:0005634] CELLULAR_COMPONENT nucleus (IEA) | [GO:0005488] MOLECULAR_FUNCTION binding (IEA)	[KOG4333] Nuclear DEAF-1 related transcriptional regulator (suppressin) and related SAND domain proteins
C27A12.7	C27A12.7		[GO:0008270] MOLECULAR_FUNCTION zinc ion binding (IEA)	[KOG1815] Predicted E3 ubiquitin ligase
C27A2.5	C27A2.5		[GO:0005576] CELLULAR_COMPONENT extracellular region (IEA) | [GO:0006952] BIOLOGICAL_PROCESS defense response (IEA)	[LSE0890] Unnamed protein
C27A2.6	dsh-2	dsh-2 encodes a protein containing a DIX domain, a DEP domain, and a PDZ domain that is required for embryonic viability and functions in Wnt pathway signaling between the embryonic blastomeres P2 and EMS with respect to endoderm specification and to orient the division axis of the EMS cell; expressed from the four-cell embryo stage, and is primarily associated with membranes.	[GO:0005938] CELLULAR_COMPONENT cell cortex (IDA) via [WBPaper00025200] Chang W et al. (2005) | [GO:0004871] MOLECULAR_FUNCTION signal transducer activity (IEA) | [GO:0005622] CELLULAR_COMPONENT intracellular (IEA) | [GO:0007275] BIOLOGICAL_PROCESS multicellular organismal development (IEA) | [GO:0005515] MOLECULAR_FUNCTION protein binding (IEA) | [GO:0009792] BIOLOGICAL_PROCESS embryonic develop…
C27D8.3	C27D8.3	The C27D8.3 gene encodes a protein that may be involved in apoptosis.		[LSE0889] Unnamed protein
C27F2.4	C27F2.4		[GO:0008152] BIOLOGICAL_PROCESS metabolic process (IEA) | [GO:0008168] MOLECULAR_FUNCTION methyltransferase activity (IEA) | [GO:0000003] BIOLOGICAL_PROCESS reproduction (IMP) | [GO:0040010] BIOLOGICAL_PROCESS positive regulation of growth rate (IMP)	[KOG1541] Predicted protein carboxyl methylase
C27H6.3	C27H6.3
C28A5.1	C28A5.1			[LSE0886] Unnamed protein
C28H8.12	dnc-2	dnc-2 encodes a member of the dynamitin family that affects spindle alignment in polarized cells in early embryos, nuclear movement, spindle morphology, chromosome segregation, and pronuclear migration.	[GO:0035047] BIOLOGICAL_PROCESS centrosomal and pronuclear rotation (IMP) via [WBPaper00003225] Skop AR et al. (1998) | [GO:0007059] BIOLOGICAL_PROCESS chromosome segregation (IMP) via [WBPaper00003225] Skop AR et al. (1998) | [GO:0000132] BIOLOGICAL_PROCESS establishment of mitotic spindle orientation (IMP) via [WBPaper00003225] Skop AR et al. (1998) | [GO:0007097] BIOLOGICAL_PROCESS nuclear mig…	[KOG3958] Putative dynamitin
C29A12.4	nrx-1		[GO:0016021] CELLULAR_COMPONENT integral to membrane (IEA)	[KOG3514] Neurexin III-alpha
C29E4.5	tag-250		[GO:0003676] MOLECULAR_FUNCTION nucleic acid binding (IEA)
C29F4.1	col-125		[GO:0016021] CELLULAR_COMPONENT integral to membrane (IEA) | [GO:0002119] BIOLOGICAL_PROCESS nematode larval development (IMP) | [GO:0010171] BIOLOGICAL_PROCESS body morphogenesis (IMP) | [GO:0040011] BIOLOGICAL_PROCESS locomotion (IMP)	[KOG3544] Collagens (type IV and type XIII), and related proteins
C29H12.6	C29H12.6
C30F12.4	C30F12.4
C32D5.1	C32D5.1			[LSE1101] Unnamed protein
C32D5.10	C32D5.10		[GO:0005515] MOLECULAR_FUNCTION protein binding (IEA) | [GO:0008270] MOLECULAR_FUNCTION zinc ion binding (IEA) | [GO:0002119] BIOLOGICAL_PROCESS nematode larval development (IMP) | [GO:0040007] BIOLOGICAL_PROCESS growth (IMP)	[KOG0800] Predicted E3 ubiquitin ligase
C32D5.9	lgg-1	lgg-1 encodes the C. elegans ortholog of Saccharomyces cerevisiae Atg8p and mammalian MAP-LC3; by homology, LGG-1 is predicted to be required for the degradation of cellular components by autophagy; loss of lgg-1 function via RNAi indicates that, like several other C. elegans genes involved in autophagy, lgg-1 is essential for normal dauer morphogenesis and life-span extension; a GFP::LGG-1 repor…	[GO:0040024] BIOLOGICAL_PROCESS dauer larval development (IGI) via [WBPaper00006070] Melendez A et al. (2003) | [GO:0006914] BIOLOGICAL_PROCESS autophagy (IGI) via [WBPaper00006070] Melendez A et al. (2003) | [GO:0012501] BIOLOGICAL_PROCESS programmed cell death (IGI) via [WBPaper00029139] Toth ML et al. (2007) | [GO:0005737] CELLULAR_COMPONENT cytoplasm (IDA) via [WBPaper00006070] Melendez A et …	[KOG1654] Microtubule-associated anchor protein involved in autophagy and membrane trafficking
C32F10.6	nhr-2	nhr-2 encodes a member of the nuclear hormone receptor family that is required for embryonic viability and morphogenesis; expressed during embryogenesis.	[GO:0003677] MOLECULAR_FUNCTION DNA binding (IEA) | [GO:0004879] MOLECULAR_FUNCTION ligand-dependent nuclear receptor activity (IEA) | [GO:0005634] CELLULAR_COMPONENT nucleus (IEA) | [GO:0006355] BIOLOGICAL_PROCESS regulation of transcription, DNA-dependent (IEA) | [GO:0003700] MOLECULAR_FUNCTION transcription factor activity (IEA) | [GO:0008270] MOLECULAR_FUNCTION zinc ion binding (IEA) | [GO:00…
C33D9.6	C33D9.6
C34C6.6	prx-5	prx-5 encodes an ortholog of the human receptor for type I peroxisomal targeting signal protein, PXR1 (or PEX5; OMIM:600414), which when mutated leads to neonatal adrenoleukodystrophy or Zellweger syndrome; PXR1 protein is a component of the peroxisomal import machinery known to exist in organisms like yeast, plants and mammals.	[GO:0002119] BIOLOGICAL_PROCESS nematode larval development (IMP) via [WBPaper00005877] Thieringer H et al. (2003) | [GO:0016558] BIOLOGICAL_PROCESS protein import into peroxisome matrix (IMP) via [WBPaper00005877] Thieringer H et al. (2003) | [GO:0000268] MOLECULAR_FUNCTION peroxisome targeting sequence binding (IDA) via [WBPaper00004395] Gurvitz A et al. (2000) | [GO:0005488] MOLECULAR_FUNCTION…	[KOG1125] TPR repeat-containing protein
C37A5.9	pry-1		[GO:0009952] BIOLOGICAL_PROCESS anterior/posterior pattern formation (IMP) via [WBPaper00003007] Maloof JN et al. (1998) | [GO:0042659] BIOLOGICAL_PROCESS regulation of cell fate specification (IMP) via [WBPaper00003007] Maloof JN et al. (1998) | [GO:0040027] BIOLOGICAL_PROCESS negative regulation of vulval development (IMP) via [WBPaper00005277] Gleason JE et al. (2002) | [GO:0040027] BIOLOGICAL…
C37C3.6	ppn-1	C37C3.6 encodes three isoforms of a large, novel multidomain glycoprotein orthologous to thrombospondin from Haemonchus contortus, papilin from D. melanogaster, and lacunin from Manduca sexta; the N-terminal region of C37C3.6 proteins have a domain set also found in the C-terminal region of ADAMTS matrix-associated metalloproteinases; C37C3.6 is generally required for normal cell arrangements, be…	[GO:0004867] MOLECULAR_FUNCTION serine-type endopeptidase inhibitor activity (IEA) | [GO:0008233] MOLECULAR_FUNCTION peptidase activity (IEA) | [GO:0005578] CELLULAR_COMPONENT proteinaceous extracellular matrix (IEA) | [GO:0008237] MOLECULAR_FUNCTION metallopeptidase activity (IEA) | [GO:0008270] MOLECULAR_FUNCTION zinc ion binding (IEA) | [GO:0040010] BIOLOGICAL_PROCESS positive regulation of gr…	[KOG4597] Serine proteinase inhibitor (KU family) with thrombospondin repeats
C39D10.3	C39D10.3		[GO:0003824] MOLECULAR_FUNCTION catalytic activity (IEA) | [GO:0009058] BIOLOGICAL_PROCESS biosynthetic process (IEA)
C39D10.7	C39D10.7	C39D10.7 encodes a large (1185-residue) protein with 11 chitin-binding peritrophin-A domains; C39D10.7 transcripts are enriched in hermaphrodites; like CEJ-1 and CPG-2, C39D10.7 might participate in eggshell synthesis and early embryonic development, and C39D10.7's multiple peritrophin-A domains might enable mechanical cross-linking of chitin; however, C39D10.7 alone has no visible function in ma…	[GO:0005576] CELLULAR_COMPONENT extracellular region (IEA) | [GO:0006030] BIOLOGICAL_PROCESS chitin metabolic process (IEA) | [GO:0008061] MOLECULAR_FUNCTION chitin binding (IEA)	[TWOG0222] Unnamed protein
C40A11.3	C40A11.3		[GO:0005515] MOLECULAR_FUNCTION protein binding (IEA)	[KOG2716] Polymerase delta-interacting protein PDIP1 and related proteins, contain BTB/POZ domain
C41C4.7	ctns-1	C41C4.7 encodes an ortholog of the human cystinosin gene (CTNS; OMIM:606272, which when mutated leads to nephropathic cystinosis (OMIM:219800); sequence analysis suggests that cystinosin is an integral lysosomal membrane protein.	[GO:0016021] CELLULAR_COMPONENT integral to membrane (IEA)	[KOG3145] Cystine transporter Cystinosin
C44C10.5	C44C10.5			[KOG0018] Structural maintenance of chromosome protein 1 (sister chromatid cohesion complex Cohesin, subunit SMC1)
C44E4.3	C44E4.3		[GO:0006520] BIOLOGICAL_PROCESS amino acid metabolic process (IEA) | [GO:0008483] MOLECULAR_FUNCTION transaminase activity (IEA) | [GO:0003824] MOLECULAR_FUNCTION catalytic activity (IEA) | [GO:0009058] BIOLOGICAL_PROCESS biosynthetic process (IEA) | [GO:0030170] MOLECULAR_FUNCTION pyridoxal phosphate binding (IEA) | [GO:0016769] MOLECULAR_FUNCTION transferase activity, transferring nitrogenous g…	[KOG1411] Aspartate aminotransferase/Glutamic oxaloacetic transaminase AAT1/GOT2
C44F1.2	attf-1		[GO:0003677] MOLECULAR_FUNCTION DNA binding (IEA) | [GO:0005634] CELLULAR_COMPONENT nucleus (IEA) | [GO:0005488] MOLECULAR_FUNCTION binding (IEA)	[KOG4333] Nuclear DEAF-1 related transcriptional regulator (suppressin) and related SAND domain proteins
C47B2.3	tba-2	tba-2 encodes a tubulin with similarity to the murine alpha-2 chain; in small scale assays tba-1(RNAi) has no phenotype and was found to function redundantly with its isotype tba-1 to form spindle structures in embryos with the tbb-1 and tbb-2 beta-isotypes.	[GO:0051642] BIOLOGICAL_PROCESS centrosome localization (IMP) via [WBPaper00006310] Malone CJ et al. (2003) | [GO:0008104] BIOLOGICAL_PROCESS protein localization (IMP) via [WBPaper00006310] Malone CJ et al. (2003) | [GO:0005525] MOLECULAR_FUNCTION GTP binding (IEA) | [GO:0005874] CELLULAR_COMPONENT microtubule (IEA) | [GO:0007017] BIOLOGICAL_PROCESS microtubule-based process (IEA) | [GO:0005198]…	[KOG1376] Alpha tubulin
C47B2.5	eif-6	eif-6 encodes the C. elegans ortholog of vertebrate anti-association factor eIF6 and Saccharomyces cerevisiae Tif6p; EIF-6 is required for lin-4 miRNA-mediated repression of lin-14 and lin-28 mRNA and protein levels and in addition, is required for normal rates of growth and control of cell division in the germ line; eif-6 is expressed ubiquitously (or nearly so) in somatic larval and adult tissu…	[GO:0042256] BIOLOGICAL_PROCESS mature ribosome assembly (IEA) | [GO:0043022] MOLECULAR_FUNCTION ribosome binding (IEA) | [GO:0040010] BIOLOGICAL_PROCESS positive regulation of growth rate (IMP) | [GO:0002119] BIOLOGICAL_PROCESS nematode larval development (IMP) | [GO:0040007] BIOLOGICAL_PROCESS growth (IMP) | [GO:0009792] BIOLOGICAL_PROCESS embryonic development ending in birth or egg hatching (…	[KOG3185] Translation initiation factor 6 (eIF-6)
C47E12.1	srs-2	srs-2 encodes a predicted cytoplasmic seryl-tRNA synthetase (SerRS), a class II aminoacyl-tRNA synthetase that catalyzes the attachment of serine to its cognate tRNA and is thus required for protein biosynthesis; in C. elegans, SRS-2 activity is required for embryonic and germline development and normal postembryonic growth rates.	[GO:0000166] MOLECULAR_FUNCTION nucleotide binding (IEA) | [GO:0004828] MOLECULAR_FUNCTION serine-tRNA ligase activity (IEA) | [GO:0005524] MOLECULAR_FUNCTION ATP binding (IEA) | [GO:0005737] CELLULAR_COMPONENT cytoplasm (IEA) | [GO:0006412] BIOLOGICAL_PROCESS translation (IEA) | [GO:0006434] BIOLOGICAL_PROCESS seryl-tRNA aminoacylation (IEA) | [GO:0004812] MOLECULAR_FUNCTION aminoacyl-tRNA ligas…	[KOG2509] Seryl-tRNA synthetase
C47E8.5	daf-21	daf-21 encodes a member of the Hsp90 family of molecular chaperones; DAF-21 activity is required for larval development, negative regulation of dauer larva formation, and a number of specific chemosensory behaviors, such as the response to chemicals and odorants detected by the ASE and AWC sensory neurons; a daf-21 sensory defect can be rescued by a cyclic GMP analogue, suggesting that, in regula…	[GO:0040024] BIOLOGICAL_PROCESS dauer larval development (IMP) via [WBPaper00004963] Murakami M et al. (2001) | [GO:0040024] BIOLOGICAL_PROCESS dauer larval development (IGI) via [WBPaper00004963] Murakami M et al. (2001) | [GO:0008340] BIOLOGICAL_PROCESS determination of adult life span (IGI) via [WBPaper00006377] Morley JF et al. (2004) | [GO:0002119] BIOLOGICAL_PROCESS nematode larval developm…	[KOG0019] Molecular chaperone (HSP90 family)
C48D5.1	nhr-6	nhr-6 encodes a nuclear receptor of the NR4A4 subfamily that is orthologous to the mammalian NGFI-B receptors and the Drosophila HR38 nuclear receptor (DHR38) that has been implicated in molting and metamorphosis; by homology, NHR-6 likely functions as a transcription factor that, based upon RNAi experiments, is required for normal ovulation and/or spermathecal development or function; an nhr-6 r…	[GO:0030728] BIOLOGICAL_PROCESS ovulation (IMP) via [WBPaper00006412] Gissendanner CR et al. (2004) | [GO:0003677] MOLECULAR_FUNCTION DNA binding (IEA) | [GO:0004879] MOLECULAR_FUNCTION ligand-dependent nuclear receptor activity (IEA) | [GO:0005634] CELLULAR_COMPONENT nucleus (IEA) | [GO:0006355] BIOLOGICAL_PROCESS regulation of transcription, DNA-dependent (IEA) | [GO:0003700] MOLECULAR_FUNCTION…	[KOG4217] Nuclear receptors of the nerve growth factor-induced protein B type
C48E7.11	C48E7.11		[GO:0003700] MOLECULAR_FUNCTION transcription factor activity (IEA) | [GO:0005634] CELLULAR_COMPONENT nucleus (IEA) | [GO:0006355] BIOLOGICAL_PROCESS regulation of transcription, DNA-dependent (IEA) | [GO:0043565] MOLECULAR_FUNCTION sequence-specific DNA binding (IEA) | [GO:0046983] MOLECULAR_FUNCTION protein dimerization activity (IEA)	[KOG3119] Basic region leucine zipper transcription factor
C50B6.2	nasp-2		[GO:0009792] BIOLOGICAL_PROCESS embryonic development ending in birth or egg hatching (IMP) | [GO:0040011] BIOLOGICAL_PROCESS locomotion (IMP)	[KOG4563] Cell cycle-regulated histone H1-binding protein
C52B11.2	tag-303		[GO:0005515] MOLECULAR_FUNCTION protein binding (IEA)	[KOG2715] Uncharacterized conserved protein, contains BTB/POZ domain
C53A5.1	ril-1		[GO:0016021] CELLULAR_COMPONENT integral to membrane (IEA) | [GO:0040010] BIOLOGICAL_PROCESS positive regulation of growth rate (IMP) | [GO:0009792] BIOLOGICAL_PROCESS embryonic development ending in birth or egg hatching (IMP) | [GO:0002119] BIOLOGICAL_PROCESS nematode larval development (IMP) | [GO:0040007] BIOLOGICAL_PROCESS growth (IMP)
C53A5.6	C53A5.6		[GO:0005515] MOLECULAR_FUNCTION protein binding (IEA) | [GO:0008270] MOLECULAR_FUNCTION zinc ion binding (IEA) | [GO:0000003] BIOLOGICAL_PROCESS reproduction (IMP) | [GO:0002119] BIOLOGICAL_PROCESS nematode larval development (IMP) | [GO:0040007] BIOLOGICAL_PROCESS growth (IMP)	[KOG4441] Proteins containing BTB/POZ and Kelch domains, involved in regulatory/signal transduction processes | [LSE0563] Similar to ARD GTP-binding proteins
C55B7.4	acdh-1	acdh-1 encodes a short-chain acyl-CoA dehydrogenase; ACDH-1 is predicted to be a mitochondrial enzyme that catalyzes the first step of fatty acid beta-oxidation and thus plays a key role in energy production; steady-state acdh-1 mRNA levels are under the control of the MDT-15 mediator complex subunit; in addition, gene expression studies indicate that acdh-1 expression is upregulated in daf-2 mut…	[GO:0003995] MOLECULAR_FUNCTION acyl-CoA dehydrogenase activity (IEA) | [GO:0009055] MOLECULAR_FUNCTION electron carrier activity (IEA) | [GO:0016491] MOLECULAR_FUNCTION oxidoreductase activity (IEA) | [GO:0008152] BIOLOGICAL_PROCESS metabolic process (IEA) | [GO:0016627] MOLECULAR_FUNCTION oxidoreductase activity, acting on the CH-CH group of donors (IEA) | [GO:0050660] MOLECULAR_FUNCTION FAD bi…	[KOG0139] Short-chain acyl-CoA dehydrogenase
C56C10.1	vps-33.2		[GO:0006904] BIOLOGICAL_PROCESS vesicle docking during exocytosis (IEA) | [GO:0016192] BIOLOGICAL_PROCESS vesicle-mediated transport (IEA)	[KOG1302] Vacuolar sorting protein VPS33/slp1 (Sec1 family)
C56G2.7	C56G2.7		[GO:0005634] CELLULAR_COMPONENT nucleus (IEA) | [GO:0005737] CELLULAR_COMPONENT cytoplasm (IEA)	[KOG3037] Cell membrane glycoprotein
CC8.1	CC8.1
D1005.1	D1005.1		[GO:0003824] MOLECULAR_FUNCTION catalytic activity (IEA) | [GO:0008152] BIOLOGICAL_PROCESS metabolic process (IEA) | [GO:0005524] MOLECULAR_FUNCTION ATP binding (IEA) | [GO:0003878] MOLECULAR_FUNCTION ATP citrate synthase activity (IEA) | [GO:0005737] CELLULAR_COMPONENT cytoplasm (IEA) | [GO:0044262] BIOLOGICAL_PROCESS cellular carbohydrate metabolic process (IEA) | [GO:0005488] MOLECULAR_FUNCTIO…	[KOG1254] ATP-citrate lyase
D1053.1	gst-42	gst-42 is orthologous to the human gene GLUTATHIONE TRANSFERASE ZETA-1 (also known as MALEYLACETOACETATE ISOMERASE; GSTZ1; OMIM:603758), which when mutated is thought to lead to a variety of type I tyrosinemia.	[GO:0003824] MOLECULAR_FUNCTION catalytic activity (IEA) | [GO:0005737] CELLULAR_COMPONENT cytoplasm (IEA) | [GO:0009072] BIOLOGICAL_PROCESS aromatic amino acid family metabolic process (IEA)	[KOG0868] Glutathione S-transferase
D2063.1	D2063.1		[GO:0008270] MOLECULAR_FUNCTION zinc ion binding (IEA) | [GO:0016491] MOLECULAR_FUNCTION oxidoreductase activity (IEA) | [GO:0003824] MOLECULAR_FUNCTION catalytic activity (IEA) | [GO:0005488] MOLECULAR_FUNCTION binding (IEA) | [GO:0008152] BIOLOGICAL_PROCESS metabolic process (IEA)	[KOG0023] Alcohol dehydrogenase, class V
D2089.4	ptb-1		[GO:0003676] MOLECULAR_FUNCTION nucleic acid binding (IEA) | [GO:0003723] MOLECULAR_FUNCTION RNA binding (IEA) | [GO:0005634] CELLULAR_COMPONENT nucleus (IEA) | [GO:0006397] BIOLOGICAL_PROCESS mRNA processing (IEA) | [GO:0000166] MOLECULAR_FUNCTION nucleotide binding (IEA)	[KOG1190] Polypyrimidine tract-binding protein
D2096.2	praf-3		[GO:0016021] CELLULAR_COMPONENT integral to membrane (IEA)	[KOG4050] Glutamate transporter EAAC1-interacting protein GTRAP3-18
DY3.2	lmn-1	lmn-1 encodes the sole C. elegans nuclear lamin; LMN-1 protein is essential for the nuclear envelope localization of emerin (EMR-1) protein during early development; LMN-1 binds mitotic chromosomes and histone H2A in a manner that requires its predicted nuclear localization signal, KRRR.	[GO:0009792] BIOLOGICAL_PROCESS embryonic development ending in birth or egg hatching (IMP) via [WBPaper00004416] Liu J et al. (2000) | [GO:0051312] BIOLOGICAL_PROCESS chromosome decondensation (IMP) via [WBPaper00004416] Liu J et al. (2000) | [GO:0000278] BIOLOGICAL_PROCESS mitotic cell cycle (IMP) via [WBPaper00004416] Liu J et al. (2000) | [GO:0007059] BIOLOGICAL_PROCESS chromosome segregation…	[KOG0977] Nuclear envelope protein lamin, intermediate filament superfamily
E01F3.1	pde-3		[GO:0004114] MOLECULAR_FUNCTION 3',5'-cyclic-nucleotide phosphodiesterase activity (IEA) | [GO:0007165] BIOLOGICAL_PROCESS signal transduction (IEA) | [GO:0003824] MOLECULAR_FUNCTION catalytic activity (IEA)	[KOG3688] Cyclic GMP phosphodiesterase
E01G6.2	E01G6.2
E02H9.8	nhr-121		[GO:0003700] MOLECULAR_FUNCTION transcription factor activity (IEA) | [GO:0003707] MOLECULAR_FUNCTION steroid hormone receptor activity (IEA) | [GO:0005634] CELLULAR_COMPONENT nucleus (IEA) | [GO:0006355] BIOLOGICAL_PROCESS regulation of transcription, DNA-dependent (IEA) | [GO:0008270] MOLECULAR_FUNCTION zinc ion binding (IEA) | [GO:0043565] MOLECULAR_FUNCTION sequence-specific DNA binding (IEA)	[KOG3575] Hormone receptors
EGAP2.3	pho-1	pho-1 encodes the major C. elegans intestinal acid phosphatase; as loss of PHO-1 function via RNA-mediated interference (RNAi) does not result in any abnormalities, PHO-1 may function redundantly with other acid phosphatases; PHO-1 intestinal expression appears to be positively regulated by CKI-1, a cyclin-dependent kinase inhibitor, and negatively regulated by POP-1, a TCF/LEF transcription fact…	[GO:0003993] MOLECULAR_FUNCTION acid phosphatase activity (IEA) | [GO:0016021] CELLULAR_COMPONENT integral to membrane (IEA) | [GO:0009792] BIOLOGICAL_PROCESS embryonic development ending in birth or egg hatching (IMP) | [GO:0002119] BIOLOGICAL_PROCESS nematode larval development (IMP) | [GO:0040007] BIOLOGICAL_PROCESS growth (IMP)	[KOG3720] Lysosomal & prostatic acid phosphatases
F01F1.3	F01F1.3		[GO:0009792] BIOLOGICAL_PROCESS embryonic development ending in birth or egg hatching (IMP)
F07A11.2	F07A11.2	F07A11.2 encodes two isoforms of a putative glucosamine-fructose 6-phosphate aminotransferase, paralogous to F22B3.4, thought to catalyse the first step of the hexosamine pathway to UDP-N-acetylglucosamine or UDP-N-acetylgalactosamine; F07A11.2 is expressed in many larval and adult tissues, but F07A11.2 transcripts are at least somewhat enriched during oogenesis; F07A11.2(RNAi) animals have an os…	[GO:0008152] BIOLOGICAL_PROCESS metabolic process (IEA) | [GO:0004360] MOLECULAR_FUNCTION glutamine-fructose-6-phosphate transaminase (isomerizing) activity (IEA) | [GO:0005737] CELLULAR_COMPONENT cytoplasm (IEA) | [GO:0016051] BIOLOGICAL_PROCESS carbohydrate biosynthetic process (IEA) | [GO:0009792] BIOLOGICAL_PROCESS embryonic development ending in birth or egg hatching (IMP) | [GO:0000003] BIO…	[KOG1268] Glucosamine 6-phosphate synthetases, contain amidotransferase and phosphosugar isomerase domains
F07H5.8	F07H5.8
F08D12.7	F08D12.7	F08D12.7 encodes a novel protein conserved amongst Caenorhaditis species; although loss of F08D12.7 activity via RNAi results in no obvious defects, F08D12.7 transcripts are enriched in L1-stage muscle and upregulated in L2 larvae in response to overexpression of hlh-2 and hlh-8; in addition, in analyses of the early embryonic transcriptome, F08D12.7 transcripts are classified as strictly materna…		[LSE0541] Uncharacterized protein
F08G12.8	F08G12.8		[GO:0016021] CELLULAR_COMPONENT integral to membrane (IEA)
F09E5.1	pkc-3		[GO:0009792] BIOLOGICAL_PROCESS embryonic development ending in birth or egg hatching (IMP) via [WBPaper00002989] Wu S-L et al. (1998) Journal of Biological Chemistry "Structure, expression and properties of an atypical protein kinase C (PKC3) | [GO:0005938] CELLULAR_COMPONENT cell cortex (IDA) via [WBPaper00003228] Tabuse Y et al. (1998) | [GO:0005625] CELLULAR_COMPONENT soluble fraction (IDA) v…	[KOG0695] Serine/threonine protein kinase
F09E5.7	F09E5.7
F10G8.8	F10G8.8			[KOG4807] F-actin binding protein, regulates actin cytoskeletal organization
F11G11.12	col-73		[GO:0016021] CELLULAR_COMPONENT integral to membrane (IEA) | [GO:0010171] BIOLOGICAL_PROCESS body morphogenesis (IMP)	[KOG3544] Collagens (type IV and type XIII), and related proteins
F12F6.1	F12F6.1
F13D12.2	ldh-1	ldh-1 is orthologous to the human gene LACTATE DEHYDROGENASE B (LDHB; OMIM:150100), which when mutated leads to lactate dehydrogenase-B deficiency.	[GO:0016491] MOLECULAR_FUNCTION oxidoreductase activity (IEA) | [GO:0006096] BIOLOGICAL_PROCESS glycolysis (IEA) | [GO:0016616] MOLECULAR_FUNCTION oxidoreductase activity, acting on the CH-OH group of donors, NAD or NADP as acceptor (IEA) | [GO:0044262] BIOLOGICAL_PROCESS cellular carbohydrate metabolic process (IEA) | [GO:0004459] MOLECULAR_FUNCTION L-lactate dehydrogenase activity (IEA) | [GO:0…	[KOG1495] Lactate dehydrogenase
F14D7.3	F14D7.3
F14F11.1	F14F11.1		[GO:0005515] MOLECULAR_FUNCTION protein binding (IEA) | [GO:0005249] MOLECULAR_FUNCTION voltage-gated potassium channel activity (IEA) | [GO:0006813] BIOLOGICAL_PROCESS potassium ion transport (IEA) | [GO:0008076] CELLULAR_COMPONENT voltage-gated potassium channel complex (IEA) | [GO:0016021] CELLULAR_COMPONENT integral to membrane (IEA)	[KOG3713] Voltage-gated K+ channel KCNB/KCNC
F15C11.2	F15C11.2		[GO:0006464] BIOLOGICAL_PROCESS protein modification process (IEA)	[KOG0010] Ubiquitin-like protein
F17C11.9	F17C11.9		[GO:0003746] MOLECULAR_FUNCTION translation elongation factor activity (IEA) | [GO:0005853] CELLULAR_COMPONENT eukaryotic translation elongation factor 1 complex (IEA) | [GO:0006414] BIOLOGICAL_PROCESS translational elongation (IEA) | [GO:0040010] BIOLOGICAL_PROCESS positive regulation of growth rate (IMP) | [GO:0009792] BIOLOGICAL_PROCESS embryonic development ending in birth or egg hatching (IM…	[KOG0867] Glutathione S-transferase[KOG1627] Translation elongation factor EF-1 gamma
F17C8.3	F17C8.3		[GO:0003824] MOLECULAR_FUNCTION catalytic activity (IEA) | [GO:0005488] MOLECULAR_FUNCTION binding (IEA) | [GO:0008152] BIOLOGICAL_PROCESS metabolic process (IEA)	[LSE0779] Unnamed protein
F17E9.5	F17E9.5		[GO:0016021] CELLULAR_COMPONENT integral to membrane (IEA)	[LSE0955] Unnamed protein
F18A1.3	lir-1	lir-1 encodes a LIN-26-like zinc-finger protein that shares a unique C2H2 motif together with LIR-2, LIR-3, and LIN-26; lir-1 is part of two distinct operons: it is the downstream gene in an operon with lir-2 and the upstream gene in a second, overlapping operon with lin-26; the precise role of lir-1 in C. elegans development and/or behavior is not yet known as neither loss nor gain of lir-1 func…	[GO:0009792] BIOLOGICAL_PROCESS embryonic development ending in birth or egg hatching (IMP) | [GO:0010171] BIOLOGICAL_PROCESS body morphogenesis (IMP) | [GO:0040026] BIOLOGICAL_PROCESS positive regulation of vulval development (IMP) | [GO:0002119] BIOLOGICAL_PROCESS nematode larval development (IMP) | [GO:0018996] BIOLOGICAL_PROCESS molting cycle, collagen and cuticulin-based cuticle (IMP) | [GO:…	[LSE0778] Unnamed protein
F18A1.4	lir-2	lir-2 encodes a LIN-26-like zinc-finger protein that shares a unique C2H2 motif together with LIR-1, LIR-3, and LIN-26; lir-2 is the upstream gene in an operon with lir-1 which is, in turn, the upstream gene in a second, overlapping operon with lin-26; as loss of lir-2 function via RNAi results in no obvious abnormalities, the precise role of lir-2 in C. elegans development and/or behavior is not…		[LSE0778] Unnamed protein
F19F10.1	F19F10.1		[GO:0003700] MOLECULAR_FUNCTION transcription factor activity (IEA) | [GO:0005634] CELLULAR_COMPONENT nucleus (IEA) | [GO:0006355] BIOLOGICAL_PROCESS regulation of transcription, DNA-dependent (IEA) | [GO:0043565] MOLECULAR_FUNCTION sequence-specific DNA binding (IEA)	[KOG3806] Predicted transcription factor
F19F10.10	F19F10.10	F19F10.10 encodes a protein with a THAP or THAP-like domain; other proteins with such domains include LIN-15A, LIN-15B, LIN-36, and HIM-17 (which all interact with LIN-35/Rb), as well as CDC-14B, CTB-1, GON-14, and ~100 other proteins such as Drosophila P element transposase and human nuclear proapoptotic factor THAP1.	[GO:0040010] BIOLOGICAL_PROCESS positive regulation of growth rate (IMP)	[KOG1121] Tam3-transposase (Ac family)
F20D1.1	F20D1.1		[GO:0016021] CELLULAR_COMPONENT integral to membrane (IEA)	[KOG4085] Uncharacterized conserved protein
F21F8.7	asp-6	aspartic protease.	[GO:0004190] MOLECULAR_FUNCTION aspartic-type endopeptidase activity (IEA) | [GO:0006508] BIOLOGICAL_PROCESS proteolysis (IEA) | [GO:0008219] BIOLOGICAL_PROCESS cell death (IMP)	[KOG1339] Aspartyl protease
F22A3.1	ets-4		[GO:0003700] MOLECULAR_FUNCTION transcription factor activity (IEA) | [GO:0005634] CELLULAR_COMPONENT nucleus (IEA) | [GO:0006355] BIOLOGICAL_PROCESS regulation of transcription, DNA-dependent (IEA) | [GO:0043565] MOLECULAR_FUNCTION sequence-specific DNA binding (IEA)	[KOG3805] ERG and related ETS transcription factors
F22B8.6	F22B8.6	F22B8.6 encodes a putative cystathionine gamma-lyase; F22B8.6 is orthologous to human CTH (OMIM:607657, mutated in cystathioninuria), extremely similar to its paralog ZK1127.10, and also paralogous to C12C8.2; either F22B8.6, or ZK1236.10, or both proteins weakly inhibit DHC-1 in vivo; otherwise, F22B8.6 has no obvious function in mass RNAi assays, perhaps because of genetic redundancy with ZK112…	[GO:0006520] BIOLOGICAL_PROCESS amino acid metabolic process (IEA) | [GO:0030170] MOLECULAR_FUNCTION pyridoxal phosphate binding (IEA) | [GO:0003824] MOLECULAR_FUNCTION catalytic activity (IEA)	[KOG0053] Cystathionine beta-lyases/cystathionine gamma-synthases
F22D6.4	nduf-6	F22D6.4 encodes an NDUFS6/13 kDa subunit of the mitochondrial NADH dehydrogenase (ubiquinone) complex (complex I); F22D6.4 is required for oxidative phosphorylation and for resistance to volatile anesthetics.	[GO:0006120] BIOLOGICAL_PROCESS mitochondrial electron transport, NADH to ubiquinone (IMP) via [WBPaper00028429] Falk MJ et al. (2006) | [GO:0042493] BIOLOGICAL_PROCESS response to drug (IMP) via [WBPaper00028429] Falk MJ et al. (2006) | [GO:0009792] BIOLOGICAL_PROCESS embryonic development ending in birth or egg hatching (IMP) | [GO:0002119] BIOLOGICAL_PROCESS nematode larval development (IMP) |…	[KOG3456] NADH:ubiquinone oxidoreductase, NDUFS6/13 kDa subunit
F23B12.5	F23B12.5	F23B12.5 is orthologous to the human gene DIHYDROLIPOAMIDE DEHYDROGENASE (DLD; OMIM:109720), which when mutated leads to lactic acidosis due to lipoamide dehydrogenase deficiency; F23B12.5 protein is predicted to be mitochondrial.	[GO:0005515] MOLECULAR_FUNCTION protein binding (IEA) | [GO:0008152] BIOLOGICAL_PROCESS metabolic process (IEA) | [GO:0008415] MOLECULAR_FUNCTION acyltransferase activity (IEA) | [GO:0004742] MOLECULAR_FUNCTION dihydrolipoyllysine-residue acetyltransferase activity (IEA) | [GO:0006090] BIOLOGICAL_PROCESS pyruvate metabolic process (IEA) | [GO:0045254] CELLULAR_COMPONENT pyruvate dehydrogenase com…	[KOG0557] Dihydrolipoamide acetyltransferase
F23F1.8	rpt-4	rpt-4 encodes a predicted ATPase subunit of the 19S regulatory complex of the proteasome that affects body morphology, embryonic viability, growth, movement, and fertility; interacts with itself in yeast two-hybrid assays.	[GO:0008540] CELLULAR_COMPONENT proteasome regulatory particle, base subcomplex (ISS) via [WBPaper00004888] Davy A et al. (2001) | [GO:0005515] MOLECULAR_FUNCTION protein binding (IPI) via [WBPaper00004888] Davy A et al. (2001) | [GO:0000166] MOLECULAR_FUNCTION nucleotide binding (IEA) | [GO:0017111] MOLECULAR_FUNCTION nucleoside-triphosphatase activity (IEA) | [GO:0005524] MOLECULAR_FUNCTION ATP…	[KOG0651] 26S proteasome regulatory complex, ATPase RPT4
F25H2.10	rpa-0	rpa-0 encodes an acidic ribosomal subunit protein P0.	[GO:0005622] CELLULAR_COMPONENT intracellular (IEA) | [GO:0042254] BIOLOGICAL_PROCESS ribosome biogenesis (IEA) | [GO:0000003] BIOLOGICAL_PROCESS reproduction (IMP) | [GO:0009792] BIOLOGICAL_PROCESS embryonic development ending in birth or egg hatching (IMP) | [GO:0002119] BIOLOGICAL_PROCESS nematode larval development (IMP) | [GO:0040007] BIOLOGICAL_PROCESS growth (IMP)	[KOG0815] 60S acidic ribosomal protein P0
F25H9.6	F25H9.6		[GO:0003824] MOLECULAR_FUNCTION catalytic activity (IEA) | [GO:0000003] BIOLOGICAL_PROCESS reproduction (IMP) | [GO:0040010] BIOLOGICAL_PROCESS positive regulation of growth rate (IMP) | [GO:0002119] BIOLOGICAL_PROCESS nematode larval development (IMP) | [GO:0040007] BIOLOGICAL_PROCESS growth (IMP)	[KOG0672] Halotolerance protein HAL3 (contains flavoprotein domain)
F26D2.14	F26D2.14			[LSE0503] Secreted surface protein
F27D9.6	dhs-29		[GO:0008152] BIOLOGICAL_PROCESS metabolic process (IEA) | [GO:0016491] MOLECULAR_FUNCTION oxidoreductase activity (IEA) | [GO:0003824] MOLECULAR_FUNCTION catalytic activity (IEA) | [GO:0005488] MOLECULAR_FUNCTION binding (IEA) | [GO:0016021] CELLULAR_COMPONENT integral to membrane (IEA)	[KOG1201] Hydroxysteroid 17-beta dehydrogenase 11
F27E11.3	cfz-2	cfz-2 encodes a member of the Frizzled family of membrane receptors.	[GO:0004926] MOLECULAR_FUNCTION non-G-protein coupled 7TM receptor activity (IEA) | [GO:0007166] BIOLOGICAL_PROCESS cell surface receptor linked signal transduction (IEA) | [GO:0016020] CELLULAR_COMPONENT membrane (IEA) | [GO:0004930] MOLECULAR_FUNCTION G-protein coupled receptor activity (IEA) | [GO:0016021] CELLULAR_COMPONENT integral to membrane (IEA)
F28F5.3	lim-8		[GO:0031430] CELLULAR_COMPONENT M band (IDA) via [WBPaper00030924] Qadota H et al. (2007) | [GO:0005515] MOLECULAR_FUNCTION protein binding (IEA) | [GO:0008270] MOLECULAR_FUNCTION zinc ion binding (IEA)	[KOG1704] LIM domain
F28H1.1	F28H1.1
F28H1.2	cpn-3	cpn-3 encodes a calponin homolog, most closely related to its paralog CPN-4 in C. elegans; CPN-3 is more similar to the calponin paralogs transgelin (SM22 alpha) or neuronal protein NP25 than to calponin per se.	[GO:0009792] BIOLOGICAL_PROCESS embryonic development ending in birth or egg hatching (IMP) | [GO:0002119] BIOLOGICAL_PROCESS nematode larval development (IMP) | [GO:0040007] BIOLOGICAL_PROCESS growth (IMP)	[KOG2046] Calponin
F29A7.3	F29A7.3			[LSE0507] Cysteine rich domain (CW domain) probably distantly related to the C-type lectin
F29F11.1	sqv-4	sqv-4 encodes a UDP-glucose 6-dehydrogenase, biochemically active in vitro, that is required for cytokinesis of one-cell embryos and for vulval morphogenesis; SQV-4 is orthologous to Drosophila SUGARLESS, human UGDH (OMIM:603370), and zebrafish JEKYLL; SQV-4 is expressed in many cell types, notably oocytes and uterine, seam, pharyngeal, and spermathecal cells, with expression being prominent in 1…	[GO:0002009] BIOLOGICAL_PROCESS morphogenesis of an epithelium (IMP) via [WBPaper00003405] Herman T et al. (1999) | [GO:0040025] BIOLOGICAL_PROCESS vulval development (IMP) via [WBPaper00003405] Herman T et al. (1999) | [GO:0018991] BIOLOGICAL_PROCESS oviposition (IMP) via [WBPaper00003405] Herman T et al. (1999) | [GO:0000003] BIOLOGICAL_PROCESS reproduction (IMP) via [WBPaper00003405] Herman T …	[KOG2666] UDP-glucose/GDP-mannose dehydrogenase
F29G6.3	F29G6.3		[GO:0000003] BIOLOGICAL_PROCESS reproduction (IMP) | [GO:0040010] BIOLOGICAL_PROCESS positive regulation of growth rate (IMP) | [GO:0010171] BIOLOGICAL_PROCESS body morphogenesis (IMP)
F30H5.3	F30H5.3		[GO:0008152] BIOLOGICAL_PROCESS metabolic process (IEA) | [GO:0016491] MOLECULAR_FUNCTION oxidoreductase activity (IEA) | [GO:0004867] MOLECULAR_FUNCTION serine-type endopeptidase inhibitor activity (IEA)	[KOG4295] Serine proteinase inhibitor (KU family)
F31E8.3	tab-1	tab-1 encodes a homeodomain protein homologous to Drosophila bsh (brain-specific homeodomain protein) and the vertebrate BarH-like homeodomain protein 1; TAB-1 is required, during early larval development, for backward movement in response to anterior touch with a wire, while during later larval stages, TAB-1 is required for response to gentle touch with a hair; TAB-1 expression begins in the ear…	[GO:0003700] MOLECULAR_FUNCTION transcription factor activity (IEA) | [GO:0005634] CELLULAR_COMPONENT nucleus (IEA) | [GO:0006355] BIOLOGICAL_PROCESS regulation of transcription, DNA-dependent (IEA) | [GO:0043565] MOLECULAR_FUNCTION sequence-specific DNA binding (IEA) | [GO:0003677] MOLECULAR_FUNCTION DNA binding (IEA) | [GO:0045449] BIOLOGICAL_PROCESS regulation of transcription (IEA)	[KOG0491] Transcription factor BSH, contains HOX domain
F31F7.1	F31F7.1		[GO:0008080] MOLECULAR_FUNCTION N-acetyltransferase activity (IEA) | [GO:0008152] BIOLOGICAL_PROCESS metabolic process (IEA) | [GO:0009792] BIOLOGICAL_PROCESS embryonic development ending in birth or egg hatching (IMP)	[LSE0535] Uncharacterized protein
F32A6.4	ags-3	ags-3 encodes an ortholog of mammalian AGS3, a receptor independent activator of G protein signalling, and of Drosophila RAPSYNOID; AGS-3 proteins have four GoLoco motifs; AGS-3 is involved in polarity and spindle orientation during early embryogenesis; a region of AGS-3 encompassing three GoLoco motifs specifically binds GOA-1 in yeast two-hybrid assays; AGS-3 is expressed in all muscles, intest…	[GO:0005096] MOLECULAR_FUNCTION GTPase activator activity (IEA) | [GO:0007165] BIOLOGICAL_PROCESS signal transduction (IEA) | [GO:0005488] MOLECULAR_FUNCTION binding (IEA)	[KOG1130] Predicted G-alpha GTPase interaction protein, contains GoLoco domain
F32D8.10	F32D8.10		[GO:0016021] CELLULAR_COMPONENT integral to membrane (IEA)	[LSE0531] 7-transmembrane receptor
F32G8.6	cat-4	cat-4 encodes an ortholog of the human GTP cyclohydrolase I gene (GCH1; OMIM:600225), which when mutated leads to dystonia; CAT-4 is involved in serotonin and dopamine biosynthesis that affects movement, mating behavior, foraging behavior, and cell migration; CAT-4 acts in the same genetic pathway as flp-1.	[GO:0042416] BIOLOGICAL_PROCESS dopamine biosynthetic process (IMP) via [WBPaper00006389] Sanyal S et al. (2004) | [GO:0003934] MOLECULAR_FUNCTION GTP cyclohydrolase I activity (IEA) | [GO:0005737] CELLULAR_COMPONENT cytoplasm (IEA) | [GO:0019438] BIOLOGICAL_PROCESS aromatic compound biosynthetic process (IEA)	[KOG2698] GTP cyclohydrolase I
F33D4.1	nhr-8	The nhr-8 gene encodes a nuclear hormone receptor homolog; nhr-8(ok186) mutants have abnormally low resistance to the toxins colchicine and chloroquine.	[GO:0003677] MOLECULAR_FUNCTION DNA binding (IEA) | [GO:0004879] MOLECULAR_FUNCTION ligand-dependent nuclear receptor activity (IEA) | [GO:0005634] CELLULAR_COMPONENT nucleus (IEA) | [GO:0006355] BIOLOGICAL_PROCESS regulation of transcription, DNA-dependent (IEA) | [GO:0003700] MOLECULAR_FUNCTION transcription factor activity (IEA) | [GO:0003707] MOLECULAR_FUNCTION steroid hormone receptor activi…	[KOG3575] Hormone receptors
F33E2.2	dlk-1	dlk-1 encodes a homolog of mammalian mitogen-activated protein kinase kinase kinase 12; DLK-1 is dispensable for embryonic development and gross morphology in mass RNAi screens.	[GO:0050807] BIOLOGICAL_PROCESS regulation of synapse organization and biogenesis (IGI) via [WBPaper00024955] Nakata K et al. (2005) | [GO:0000186] BIOLOGICAL_PROCESS activation of MAPKK activity (IGI) via [WBPaper00024955] Nakata K et al. (2005) | [GO:0045202] CELLULAR_COMPONENT synapse (IDA) via [WBPaper00024955] Nakata K et al. (2005) | [GO:0008022] MOLECULAR_FUNCTION protein C-terminus bindin…	[KOG4721] Serine/threonine protein kinase, contains leucine zipper domain
F33G12.5	F33G12.5			[KOG4725] Uncharacterized conserved protein
F33G12.6	F33G12.6		[GO:0003824] MOLECULAR_FUNCTION catalytic activity (IEA)	[TWOG0755] Unnamed protein
F35A5.8	erp-1	erp-1 is homologous to the human gene endophilin B1 (also called SH3GLB1, for SH3 domain GRB2-like endophilin B1).	[GO:0005515] MOLECULAR_FUNCTION protein binding (IEA) | [GO:0005737] CELLULAR_COMPONENT cytoplasm (IEA)	[KOG3725] SH3 domain protein SH3GLB
F35B12.9	F35B12.9		[GO:0016021] CELLULAR_COMPONENT integral to membrane (IEA)
F35B3.5	pqn-34	The protein product of this gene is predicted to contain a glutamine/asparagine (Q/N)-rich ('prion') domain, by the algorithm of Michelitsch and Weissman (as of the WS77 release of WormBase, i.e., in wormpep77).		[KOG3654] Uncharacterized CH domain protein
F35G2.2	F35G2.2		[GO:0003824] MOLECULAR_FUNCTION catalytic activity (IEA) | [GO:0008152] BIOLOGICAL_PROCESS metabolic process (IEA)	[KOG4044] Mitochondrial associated endoribonuclease MAR1 (isochorismatase superfamily)
F35H12.5	F35H12.5		[GO:0040010] BIOLOGICAL_PROCESS positive regulation of growth rate (IMP)	[LSE0695] Unnamed protein
F36D1.1	F36D1.1			[LSE0804] Unnamed protein
F36H1.2	tag-144	F36H1.2 encodes a KAP family P-loop predicted NTPase, with two or four transmembrane helices inserted into the P-loop NTPase domain; KAP NTPases include the neuronal membrane protein and receptor tyrosine kinase substrate Kidins220/ARMS (conserved in metazoa) and the F-plasmid PifA protein involved in phage T7 exclusion (with other bacterial homologs being sporadically distributed); F36H1.2 is ex…	[GO:0000166] MOLECULAR_FUNCTION nucleotide binding (IEA) | [GO:0004812] MOLECULAR_FUNCTION aminoacyl-tRNA ligase activity (IEA) | [GO:0005524] MOLECULAR_FUNCTION ATP binding (IEA) | [GO:0005737] CELLULAR_COMPONENT cytoplasm (IEA) | [GO:0006412] BIOLOGICAL_PROCESS translation (IEA) | [GO:0006418] BIOLOGICAL_PROCESS tRNA aminoacylation for protein translation (IEA) | [GO:0016021] CELLULAR_COMPONENT…
F37A4.9	bath-41	The F37A4.9 gene encodes a protein with a meprin-associated Traf homology (MATH) domain that may be involved in apoptosis.	[GO:0005515] MOLECULAR_FUNCTION protein binding (IEA)	[KOG1987] Speckle-type POZ protein SPOP and related proteins with TRAF, MATH and BTB/POZ domains
F37C4.5	F37C4.5			[LSE0742] Unnamed protein
F38A6.3	hif-1	hif-1 encodes an ortholog of the mammalian hypoxia-induced factor HIF-1, and is required for survival in hypoxic environments (1% oxygen) that have no effect on wild-type C. elegans.	[GO:0001666] BIOLOGICAL_PROCESS response to hypoxia (IMP) via [WBPaper00004762] Jiang H et al. (2001) | [GO:0005634] CELLULAR_COMPONENT nucleus (IDA) via [WBPaper00004762] Jiang H et al. (2001) | [GO:0005634] CELLULAR_COMPONENT nucleus (IEA) | [GO:0003700] MOLECULAR_FUNCTION transcription factor activity (ISS) via [WBPaper00004762] Jiang H et al. (2001) | [GO:0004871] MOLECULAR_FUNCTION signal tr…
F38C2.7	F38C2.7	F38C2.7 encodes a CCCH tandem zinc finger (TZF) protein; based upon its sequence similarity to other TZF proteins, such as MEX-5 and POS-1, the product of F38C2.7 is predicted to function as an RNA-binding protein.	[GO:0003676] MOLECULAR_FUNCTION nucleic acid binding (IEA) | [GO:0008270] MOLECULAR_FUNCTION zinc ion binding (IEA)	[KOG1677] CCCH-type Zn-finger protein
F38H4.9	let-92	let-92 encodes a homolog of PP2AC, the catalytic subunit of protein phosphatase 2A (PP2A), identified genetically in screens for essential genes on chromosome IV; LET-92 may regulate a number of signal transduction pathways as it is required for embryogenesis, larval development, Ras-mediated vulval development, and axonal guidance in the DD and VD neurons; let-92 interacts genetically with sur-6…	[GO:0051229] BIOLOGICAL_PROCESS meiotic spindle disassembly (IMP) via [WBPaper00028993] Schlaitz AL et al. (2007) | [GO:0018985] BIOLOGICAL_PROCESS pronuclear envelope synthesis (IMP) via [WBPaper00028993] Schlaitz AL et al. (2007) | [GO:0051299] BIOLOGICAL_PROCESS centrosome separation (IMP) via [WBPaper00028993] Schlaitz AL et al. (2007) | [GO:0007052] BIOLOGICAL_PROCESS mitotic spindle organiz…	[KOG0371] Serine/threonine protein phosphatase 2A, catalytic subunit
F39C12.1	F39C12.1
F39C12.2	add-1	add-1 encodes an ortholog of the cytoskeletal protein alpha-adducin (ADD1, OMIM:102680, mutations are associated with susceptibility to salt-sensitive essential hypertension); by homology, ADD-1 is predicted to be a cell membrane-associated protein that mediates localized changes in the cytoskeleton in response to activation of signal transduction cascades; as loss of add-1 activity via large-sca…	[GO:0046872] MOLECULAR_FUNCTION metal ion binding (IEA)	[KOG3699] Cytoskeletal protein Adducin
F39G3.3	F39G3.3
F40F8.5	F40F8.5
F41D3.9	F41D3.9		[GO:0016021] CELLULAR_COMPONENT integral to membrane (IEA)	[TWOG0213] Unnamed protein
F41G4.1	F41G4.1			[KOG4001] Axonemal dynein light chain
F41H10.4	F41H10.4
F42G4.3	zyx-1	zyx-1 encodes a zyxin homolog that physically interacts with P granule components (GLH proteins) and that, genetically, is grossly dispensable in vivo (since neither RNAi nor deletion of zyx-1 yields an obvious phenotype); ZYX-1 is potentially orthologous to the human gene LIPOMA-PREFERRED PARTNER (LPP, OMIM:600700).	[GO:0000003] BIOLOGICAL_PROCESS reproduction (IMP) via [WBPaper00005583] Smith P et al. (2002) | [GO:0005925] CELLULAR_COMPONENT focal adhesion (ISS) via [WBPaper00005583] Smith P et al. (2002) | [GO:0015629] CELLULAR_COMPONENT actin cytoskeleton (ISS) via [WBPaper00005583] Smith P et al. (2002) | [GO:0005634] CELLULAR_COMPONENT nucleus (IDA) via [WBPaper00031344] Lecroisey C et al. (2007) | [GO:…	[KOG1701] Focal adhesion adaptor protein Paxillin and related LIM proteins
F42G9.8	tpst-2		[GO:0009792] BIOLOGICAL_PROCESS embryonic development ending in birth or egg hatching (IMP) | [GO:0000003] BIOLOGICAL_PROCESS reproduction (IMP)	[KOG3988] Protein-tyrosine sulfotransferase TPST1/TPST2
F43C11.8	F43C11.8		[GO:0005622] CELLULAR_COMPONENT intracellular (IEA) | [GO:0008270] MOLECULAR_FUNCTION zinc ion binding (IEA) | [GO:0005515] MOLECULAR_FUNCTION protein binding (IEA)	[KOG4185] Predicted E3 ubiquitin ligase
F43D9.4	sip-1	sip-1 encodes a member of the small heat shock family of proteins; loss of sip-1 function via antisense or large-scale RNAi experiments results in embryonic lethality and in a small but reproducible reduction in lifespan in otherwise long-lived animals, respectively, suggesting that sip-1 plays a role in embryonic development as well as regulation of adult lifespan; in addition, expression of sip…	[GO:0008340] BIOLOGICAL_PROCESS determination of adult life span (IGI) via [WBPaper00006377] Morley JF et al. (2004) | [GO:0008340] BIOLOGICAL_PROCESS determination of adult life span (IMP) | [GO:0040010] BIOLOGICAL_PROCESS positive regulation of growth rate (IMP)	[KOG3591] Alpha crystallins
F43G6.4	F43G6.4
F43G9.5	F43G9.5	F43G9.5 encodes a NUDIX hydrolase that that inhibits DHC-1 in vivo, and is a (perhaps evolutionarily conserved) target of transcriptional activation by DAF-16; F43G9.5(RNAi) suppresses the lethality of conditional dhc-1 mutations, as well as the spindle length and cytokinesis defects of dhc-1(or195), indicating that F43G9.5 negatively regulates dynein; while loss of F43G9.5 function has no obviou…	[GO:0009792] BIOLOGICAL_PROCESS embryonic development ending in birth or egg hatching (IMP) | [GO:0000003] BIOLOGICAL_PROCESS reproduction (IMP) | [GO:0040010] BIOLOGICAL_PROCESS positive regulation of growth rate (IMP) | [GO:0040035] BIOLOGICAL_PROCESS hermaphrodite genitalia development (IMP) | [GO:0040011] BIOLOGICAL_PROCESS locomotion (IMP) | [GO:0002119] BIOLOGICAL_PROCESS nematode larval de…	[KOG1689] mRNA cleavage factor I subunit
F44C8.4	nhr-103	nhr-103 encodes a member of the superfamily of nuclear receptors, which is one of the most abundant class of transcriptional regulators; nuclear receptors have a well conserved DNA binding domain and a less conserved C-terminal ligand binding domain.	[GO:0003700] MOLECULAR_FUNCTION transcription factor activity (IEA) | [GO:0003707] MOLECULAR_FUNCTION steroid hormone receptor activity (IEA) | [GO:0005634] CELLULAR_COMPONENT nucleus (IEA) | [GO:0006355] BIOLOGICAL_PROCESS regulation of transcription, DNA-dependent (IEA) | [GO:0008270] MOLECULAR_FUNCTION zinc ion binding (IEA) | [GO:0043565] MOLECULAR_FUNCTION sequence-specific DNA binding (IEA)	[KOG3575] Hormone receptors
F44G3.9	nhr-111	nhr-111 encodes a member of the nuclear receptor superfamily; by homology, NHR-111 is predicted to function as a ligand-dependent transcriptional regulator, but as loss of nhr-111 activity via large-scale RNAi screens does not result in any abnormalities, the precise role of NHR-111 in C. elegans development and/or behavior is not yet known; an nhr-111 reporter construct is expressed in embryos a…	[GO:0003677] MOLECULAR_FUNCTION DNA binding (IEA) | [GO:0004879] MOLECULAR_FUNCTION ligand-dependent nuclear receptor activity (IEA) | [GO:0005634] CELLULAR_COMPONENT nucleus (IEA) | [GO:0006355] BIOLOGICAL_PROCESS regulation of transcription, DNA-dependent (IEA) | [GO:0003700] MOLECULAR_FUNCTION transcription factor activity (IEA) | [GO:0008270] MOLECULAR_FUNCTION zinc ion binding (IEA) | [GO:00…	[KOG3575] Hormone receptors
F45E10.1	unc-53	UNC-53 encodes at least five large (~1200-1600 residue) proteins, orthologous to human NAV1, NAV2/RAINB1 (OMIM:607026), and NAV3, and homologous to Drosophila CG10662; UNC-53 proteins are required for anteroposterior guidance of migrating cells and axons, and for egg-laying, correct backward locomotion, full body size, and male mating; UNC-53 proteins vary in their N-terminal regions but share co…	[GO:0045773] BIOLOGICAL_PROCESS positive regulation of axon extension (IMP) via [WBPaper00005353] Stringham E et al. (2002) | [GO:0008078] BIOLOGICAL_PROCESS mesodermal cell migration (IGI) via [WBPaper00002655] Chen EB et al. (1997) | [GO:0030335] BIOLOGICAL_PROCESS positive regulation of cell migration (IGI) via [WBPaper00002655] Chen EB et al. (1997) | [GO:0018991] BIOLOGICAL_PROCESS ovipositi…	[TWOG0106] Nuclear pore membrane and/or filament interacting like (POMFIL) protein
F45F2.9	F45F2.9			[KOG3197] Predicted hydrolases of HD superfamily
F46A8.5	F46A8.5		[GO:0005529] MOLECULAR_FUNCTION sugar binding (IEA) | [GO:0016021] CELLULAR_COMPONENT integral to membrane (IEA)	[KOG3587] Galectin, galactose-binding lectin
F46B6.5	F46B6.5
F46C8.6	dpy-7	dpy-7 encodes a cuticular collagen; DPY-7 functions as a structural constituent of the extracellular cuticle whose activity is required for normal cuticular morphology and hence, proper body form.	[GO:0048471] CELLULAR_COMPONENT perinuclear region of cytoplasm (IDA) via [WBPaper00005815] McMahon L et al. (2003) | [GO:0032154] CELLULAR_COMPONENT cleavage furrow (IDA) via [WBPaper00005815] McMahon L et al. (2003) | [GO:0031012] CELLULAR_COMPONENT extracellular matrix (IDA) via [WBPaper00005815] McMahon L et al. (2003) | [GO:0060108] CELLULAR_COMPONENT annular furrow extracellular matrix (IDA…	[KOG3544] Collagens (type IV and type XIII), and related proteins
F46G10.6	mxl-3		[GO:0005634] CELLULAR_COMPONENT nucleus (IEA) | [GO:0030528] MOLECULAR_FUNCTION transcription regulator activity (IEA) | [GO:0045449] BIOLOGICAL_PROCESS regulation of transcription (IEA)	[KOG2483] Upstream transcription factor 2/L-myc-2 protein
F46H5.2	F46H5.2
F47B10.1	F47B10.1		[GO:0003824] MOLECULAR_FUNCTION catalytic activity (IEA) | [GO:0008152] BIOLOGICAL_PROCESS metabolic process (IEA) | [GO:0005524] MOLECULAR_FUNCTION ATP binding (IEA)	[KOG2799] Succinyl-CoA synthetase, beta subunit
F47D12.3	F47D12.3		[GO:0005515] MOLECULAR_FUNCTION protein binding (IEA)	[KOG2723] Uncharacterized conserved protein, contains BTB/POZ domain
F47F2.1	F47F2.1		[GO:0004672] MOLECULAR_FUNCTION protein kinase activity (IEA) | [GO:0005524] MOLECULAR_FUNCTION ATP binding (IEA) | [GO:0006468] BIOLOGICAL_PROCESS protein amino acid phosphorylation (IEA) | [GO:0004674] MOLECULAR_FUNCTION protein serine/threonine kinase activity (IEA) | [GO:0004713] MOLECULAR_FUNCTION protein tyrosine kinase activity (IEA)	[KOG0616] cAMP-dependent protein kinase catalytic subunit (PKA)
F47G4.2	F47G4.2		[GO:0002119] BIOLOGICAL_PROCESS nematode larval development (IMP)	[KOG3665] ZYG-11-like serine/threonine protein kinases
F47G9.4	F47G9.4		[GO:0005622] CELLULAR_COMPONENT intracellular (IEA) | [GO:0008270] MOLECULAR_FUNCTION zinc ion binding (IEA) | [GO:0005515] MOLECULAR_FUNCTION protein binding (IEA)	[KOG2177] Predicted E3 ubiquitin ligase
F48D6.4	F48D6.4			[LSE4027] Unnamed protein
F48E3.8	F48E3.8
F48G7.10	F48G7.10		[GO:0007242] BIOLOGICAL_PROCESS intracellular signaling cascade (IEA)	[KOG0694] Serine/threonine protein kinase
F49E8.4	cdd-2	A functional cytidine deaminase that affects morphology of embryos; it is expressed at all life cycle stages.	[GO:0009790] BIOLOGICAL_PROCESS embryonic development (IMP) via [WBPaper00005385] Thompson FJ et al. (2002) | [GO:0009451] BIOLOGICAL_PROCESS RNA modification (IDA) via [WBPaper00005385] Thompson FJ et al. (2002) | [GO:0005623] CELLULAR_COMPONENT cell (IDA) via [WBPaper00005385] Thompson FJ et al. (2002) | [GO:0004126] MOLECULAR_FUNCTION cytidine deaminase activity (IDA) via [WBPaper00005385] Tho…	[KOG0833] Cytidine deaminase
F49H12.3	F49H12.3		[GO:0005515] MOLECULAR_FUNCTION protein binding (IEA)	[KOG2715] Uncharacterized conserved protein, contains BTB/POZ domain
F52C6.3	F52C6.3		[GO:0006464] BIOLOGICAL_PROCESS protein modification process (IEA) | [GO:0009792] BIOLOGICAL_PROCESS embryonic development ending in birth or egg hatching (IMP) | [GO:0000003] BIOLOGICAL_PROCESS reproduction (IMP) | [GO:0002119] BIOLOGICAL_PROCESS nematode larval development (IMP) | [GO:0040007] BIOLOGICAL_PROCESS growth (IMP)	[KOG0001] Ubiquitin and ubiquitin-like proteins
F52D10.3	ftt-2		[GO:0019904] MOLECULAR_FUNCTION protein domain specific binding (IEA) | [GO:0009792] BIOLOGICAL_PROCESS embryonic development ending in birth or egg hatching (IMP) | [GO:0040010] BIOLOGICAL_PROCESS positive regulation of growth rate (IMP) | [GO:0043053] BIOLOGICAL_PROCESS dauer entry (IMP) | [GO:0002119] BIOLOGICAL_PROCESS nematode larval development (IMP) | [GO:0040007] BIOLOGICAL_PROCESS growth…	[KOG0841] Multifunctional chaperone (14-3-3 family)
F52E10.5	ifa-3	ifa-3 encodes an essential intermediate filament protein that is coexpressed with the essential IF protein IFB-1; IFA-3 is required for survival past early larval stages, correct positioning of excretory canals and body muscles, attachment of cuticle to hypodermis, and locomotion; IFA-3 forms heteropolymeric intermediate filaments in vitro with an equimolar mixture of IFB-1; IFA-3 is expressed in…	[GO:0005198] MOLECULAR_FUNCTION structural molecule activity (IEA) | [GO:0002119] BIOLOGICAL_PROCESS nematode larval development (IMP) | [GO:0040011] BIOLOGICAL_PROCESS locomotion (IMP) | [GO:0009792] BIOLOGICAL_PROCESS embryonic development ending in birth or egg hatching (IMP) | [GO:0018996] BIOLOGICAL_PROCESS molting cycle, collagen and cuticulin-based cuticle (IMP) | [GO:0040007] BIOLOGICAL_P…	[KOG0977] Nuclear envelope protein lamin, intermediate filament superfamily
F52E4.4	twk-16		[GO:0005267] MOLECULAR_FUNCTION potassium channel activity (IEA) | [GO:0006813] BIOLOGICAL_PROCESS potassium ion transport (IEA) | [GO:0016020] CELLULAR_COMPONENT membrane (IEA) | [GO:0016021] CELLULAR_COMPONENT integral to membrane (IEA)	[KOG1418] Tandem pore domain K+ channel
F52E4.6	wrt-2	wrt-2 encodes a hedgehog-like protein, with an N-terminal signal sequence, a Wart domain, and a C-terminal region of low-complexity sequence; WRT-2 is expressed in seam cells and hypodermal syncytia; the Wart domain is predicted to form a cysteine-crosslinked protein involved in intercellular signalling, and it has subtle similarity to the N-terminal Hedge domain of HEDGEHOG proteins; WRT-2 is we…	[GO:0016021] CELLULAR_COMPONENT integral to membrane (IEA) | [GO:0018996] BIOLOGICAL_PROCESS molting cycle, collagen and cuticulin-based cuticle (IMP) | [GO:0040018] BIOLOGICAL_PROCESS positive regulation of multicellular organism growth (IMP) | [GO:0040011] BIOLOGICAL_PROCESS locomotion (IMP)	[KOG3638] Sonic hedgehog and related proteins
F52H2.5	F52H2.5
F52H3.3	bath-38		[GO:0005515] MOLECULAR_FUNCTION protein binding (IEA)	[LSE0150] Uncharacterized protein, contains BTB/POZ domain
F53A10.2	F53A10.2	F53A10.2 encodes a Rap1GAP homolog; a region of F53A10.2 encompassing one GoLoco motif specifically binds GOA-1 in yeast two-hybrid assays, and also binds itself; F53A10.2 is expressed in hypodermal seam cells, various neurons, and intestinal cells; F53A10.2 has no obvious function or phenotype in RNAi assays, whether in a normal background or in goa-1(-) or goa-1(gf) mutant backgrounds.	[GO:0005096] MOLECULAR_FUNCTION GTPase activator activity (IEA) | [GO:0005622] CELLULAR_COMPONENT intracellular (IEA) | [GO:0051056] BIOLOGICAL_PROCESS regulation of small GTPase mediated signal transduction (IEA) | [GO:0007165] BIOLOGICAL_PROCESS signal transduction (IEA)	[KOG3686] Rap1-GTPase-activating protein (Rap1GAP)
F53B3.1	tra-4		[GO:0005622] CELLULAR_COMPONENT intracellular (IEA) | [GO:0008270] MOLECULAR_FUNCTION zinc ion binding (IEA) | [GO:0000287] MOLECULAR_FUNCTION magnesium ion binding (IEA) | [GO:0004427] MOLECULAR_FUNCTION inorganic diphosphatase activity (IEA) | [GO:0005737] CELLULAR_COMPONENT cytoplasm (IEA) | [GO:0006796] BIOLOGICAL_PROCESS phosphate metabolic process (IEA) | [GO:0003676] MOLECULAR_FUNCTION nuc…	[KOG1721] Zn-finger
F53B3.3	F53B3.3
F53F10.1	F53F10.1
F53F10.4	unc-108	unc-108 encodes a small GTPase homologous to the Rab GTPases that function in endocytosis, membrane fusion, and vesicular trafficking events; unc-108 function is required in neurons for normal locomotion; unc-108 also functions in the removal of apoptotic cells, specifically it functions in engulfing cells for the recruitment and fusion of the lysosome to the phagosome; unc-108 is expressed in ne…	[GO:0045335] CELLULAR_COMPONENT phagocytic vesicle (IDA) via [WBPaper00031470] Mangahas PM et al. (2008) | [GO:0005768] CELLULAR_COMPONENT endosome (IDA) via [WBPaper00031498] Lu Q et al. (2008) | [GO:0005764] CELLULAR_COMPONENT lysosome (IDA) via [WBPaper00031498] Lu Q et al. (2008) | [GO:0043277] BIOLOGICAL_PROCESS apoptotic cell clearance (IMP) via [WBPaper00031470] Mangahas PM et al. (2008) |…	[KOG0098] GTPase Rab2, small G protein superfamily
F54B11.5	F54B11.5		[GO:0005515] MOLECULAR_FUNCTION protein binding (IEA) | [GO:0008270] MOLECULAR_FUNCTION zinc ion binding (IEA)	[KOG1039] Predicted E3 ubiquitin ligase
F54B3.3	F54B3.3		[GO:0000166] MOLECULAR_FUNCTION nucleotide binding (IEA) | [GO:0017111] MOLECULAR_FUNCTION nucleoside-triphosphatase activity (IEA) | [GO:0040010] BIOLOGICAL_PROCESS positive regulation of growth rate (IMP) | [GO:0009792] BIOLOGICAL_PROCESS embryonic development ending in birth or egg hatching (IMP) | [GO:0002119] BIOLOGICAL_PROCESS nematode larval development (IMP) | [GO:0040007] BIOLOGICAL_PROC…	[KOG0742] AAA+-type ATPase
F54C9.11	F54C9.11			[KOG4324] Guanine nucleotide exchange factor
F54C9.5	rpl-5	rpl-5 encodes a large ribosomal subunit L5 protein; by homology, RPL-5 is predicted to function in protein biosynthesis; in C. elegans RPL-5 activity is broadly required for embryonic, larval, germline, and vulval development, as well as normal body coloration, morphology, and postembryonic growth rates.	[GO:0003735] MOLECULAR_FUNCTION structural constituent of ribosome (IEA) | [GO:0005622] CELLULAR_COMPONENT intracellular (IEA) | [GO:0005840] CELLULAR_COMPONENT ribosome (IEA) | [GO:0006412] BIOLOGICAL_PROCESS translation (IEA) | [GO:0008097] MOLECULAR_FUNCTION 5S rRNA binding (IEA) | [GO:0040010] BIOLOGICAL_PROCESS positive regulation of growth rate (IMP) | [GO:0009792] BIOLOGICAL_PROCESS embryo…	[KOG0875] 60S ribosomal protein L5
F54D10.7	F54D10.7		[GO:0006464] BIOLOGICAL_PROCESS protein modification process (IEA)
F54D11.3	F54D11.3			[LSE0690] Unnamed protein
F54D5.12	F54D5.12		[GO:0016491] MOLECULAR_FUNCTION oxidoreductase activity (IEA) | [GO:0050660] MOLECULAR_FUNCTION FAD binding (IEA) | [GO:0003824] MOLECULAR_FUNCTION catalytic activity (IEA)	[KOG1232] Proteins containing the FAD binding domain
F54D5.5	F54D5.5		[GO:0009792] BIOLOGICAL_PROCESS embryonic development ending in birth or egg hatching (IMP) | [GO:0010171] BIOLOGICAL_PROCESS body morphogenesis (IMP) | [GO:0040011] BIOLOGICAL_PROCESS locomotion (IMP) | [GO:0040010] BIOLOGICAL_PROCESS positive regulation of growth rate (IMP) | [GO:0002119] BIOLOGICAL_PROCESS nematode larval development (IMP)	[LSE1054] Unnamed protein
F54F3.1	nid-1		[GO:0045178] CELLULAR_COMPONENT basal part of cell (IDA) via [WBPaper00004414] Kang SH et al. (2000) | [GO:0016020] CELLULAR_COMPONENT membrane (IEA) | [GO:0005509] MOLECULAR_FUNCTION calcium ion binding (IEA) | [GO:0007160] BIOLOGICAL_PROCESS cell-matrix adhesion (IEA) | [GO:0016021] CELLULAR_COMPONENT integral to membrane (IEA) | [GO:0040010] BIOLOGICAL_PROCESS positive regulation of growth rat…	[KOG1214] Nidogen and related basement membrane protein proteins | [KOG4291] Mucin/alpha-tectorin
F55H12.6	ztf-26		[GO:0005622] CELLULAR_COMPONENT intracellular (IEA) | [GO:0008270] MOLECULAR_FUNCTION zinc ion binding (IEA) | [GO:0003676] MOLECULAR_FUNCTION nucleic acid binding (IEA)
F56C3.9	F56C3.9		[GO:0005515] MOLECULAR_FUNCTION protein binding (IEA)	[LSE0997] Unnamed protein
F56H11.1	fbl-1	fbl-1 encodes, through alternative splicing, at least three proteins orthologous to the vertebrate basement membrane protein fibulin; fbl-1 activity is essential for gonad and body morphology, as well as for reproduction; fbl-1 interacts genetically with gon-1 and mig-17, which encode ADAMTS metalloproteases essential for gonad development; the FBL-1C isoform is expressed in anterior and posterio…	[GO:0030198] BIOLOGICAL_PROCESS extracellular matrix organization and biogenesis (ISS) via [WBPaper00003411] Barth JL et al. (1998) | [GO:0005578] CELLULAR_COMPONENT proteinaceous extracellular matrix (IC) via [WBPaper00003411] Barth JL et al. (1998) | [GO:0005201] MOLECULAR_FUNCTION extracellular matrix structural constituent (ISS) via [WBPaper00003411] Barth JL et al. (1998) | [GO:0005576] CELL…	[KOG1217] Fibrillins and related proteins containing Ca2+-binding EGF-like domains
F58A3.2	egl-15	egl-15 encodes an FGF-like receptor tyrosine kinase orthologous to human FGFR1 (OMIM:136350, which when mutated leads to Pfeiffer syndrome); EGL-15 is required for several processes including fluid balance and sex myoblast migration, which is essential for proper development of the egg-laying system, and is required to phosphorylate SAX-7, which inhibits the colocalization of SAX-7 with the ankyr…	[GO:0008543] BIOLOGICAL_PROCESS fibroblast growth factor receptor signaling pathway (IMP) via [WBPaper00002331] DeVore DL et al. (1995) | [GO:0016477] BIOLOGICAL_PROCESS cell migration (IMP) via [WBPaper00002331] DeVore DL et al. (1995) | [GO:0018991] BIOLOGICAL_PROCESS oviposition (IMP) via [WBPaper00004943] Schutzman J et al. (2001) | [GO:0002119] BIOLOGICAL_PROCESS nematode larval development …	[KOG0200] Fibroblast/platelet-derived growth factor receptor and related receptor tyrosine kinases
F58B4.2	F58B4.2		[GO:0020037] MOLECULAR_FUNCTION heme binding (IEA) | [GO:0046914] MOLECULAR_FUNCTION transition metal ion binding (IEA)	[KOG0537] Cytochrome b5
F59E12.9	F59E12.9		[GO:0015078] MOLECULAR_FUNCTION hydrogen ion transmembrane transporter activity (IEA) | [GO:0016469] CELLULAR_COMPONENT proton-transporting two-sector ATPase complex (IEA)
F59H6.10	bath-3		[GO:0005515] MOLECULAR_FUNCTION protein binding (IEA)
H04M03.3	H04M03.3		[GO:0008152] BIOLOGICAL_PROCESS metabolic process (IEA) | [GO:0016491] MOLECULAR_FUNCTION oxidoreductase activity (IEA) | [GO:0003824] MOLECULAR_FUNCTION catalytic activity (IEA) | [GO:0005488] MOLECULAR_FUNCTION binding (IEA)	[KOG1208] Dehydrogenases with different specificities (related to short-chain alcohol dehydrogenases)
H06A10.1	H06A10.1			[KOG4731] Protein predicted to be involved in spindle matrix formation, contains DM13, DoH, and DOMON domains
H06I04.1	H06I04.1
H21P03.3	sms-1		[GO:0016021] CELLULAR_COMPONENT integral to membrane (IEA)	[KOG3058] Uncharacterized conserved protein
H28G03.3	H28G03.3
H38K22.2	dcn-1	dcn-1 encodes a protein containing UBA-like ubiquitin ligase and DUF298 domains that is orthologous to Saccharomyces cerevisiae Dcn1p; in C. elegans, DCN-1 activity is required for negative regulation of the MEI-1/katanin microtubule-severing complex that functions during meiosis but is inactivated prior to mitosis of the one cell-stage embryo; DCN-1 binds both ubiquitin and the ubiquitin-like Ne…	[GO:0045116] BIOLOGICAL_PROCESS protein neddylation (IMP) via [WBPaper00026631] Kurz T et al. (2005) | [GO:0044254] BIOLOGICAL_PROCESS multicellular organismal protein catabolic process (IMP) via [WBPaper00026631] Kurz T et al. (2005) | [GO:0044254] BIOLOGICAL_PROCESS multicellular organismal protein catabolic process (IGI) via [WBPaper00026631] Kurz T et al. (2005) | [GO:0030953] BIOLOGICAL_PROC…	[KOG3077] Uncharacterized conserved protein
JC8.3	rpl-12	rpl-12 encodes a large ribosomal subunit L12 protein required in mass RNAi assays for embryonic viability, fertility, normally rapid growth, and general health; the rpl-12 transcription unit has a nonsense transcript that is up-regulated in vivo by smg[-] mutations, indicating that rpl-12 is a natural substrate for SMG-mediated nonsense suppresssion; several other natural mRNA substrates of SMG s…	[GO:0003735] MOLECULAR_FUNCTION structural constituent of ribosome (IEA) | [GO:0005622] CELLULAR_COMPONENT intracellular (IEA) | [GO:0005840] CELLULAR_COMPONENT ribosome (IEA) | [GO:0006412] BIOLOGICAL_PROCESS translation (IEA) | [GO:0040010] BIOLOGICAL_PROCESS positive regulation of growth rate (IMP) | [GO:0000003] BIOLOGICAL_PROCESS reproduction (IMP) | [GO:0002119] BIOLOGICAL_PROCESS nematode …	[KOG0886] 40S ribosomal protein S2
K01C8.6	K01C8.6		[GO:0009792] BIOLOGICAL_PROCESS embryonic development ending in birth or egg hatching (IMP) | [GO:0002119] BIOLOGICAL_PROCESS nematode larval development (IMP) | [GO:0040007] BIOLOGICAL_PROCESS growth (IMP) | [GO:0040018] BIOLOGICAL_PROCESS positive regulation of multicellular organism growth (IMP) | [GO:0040010] BIOLOGICAL_PROCESS positive regulation of growth rate (IMP)	[KOG4241] Mitochondrial ribosomal protein L10
K02B12.4	axl-1		[GO:0004871] MOLECULAR_FUNCTION signal transducer activity (IEA) | [GO:0005622] CELLULAR_COMPONENT intracellular (IEA) | [GO:0007275] BIOLOGICAL_PROCESS multicellular organismal development (IEA)
K02D7.1	K02D7.1	K02D7.1 is orthologous to the human gene PURINE NUCLEOSIDE PHOSPHORYLASE (NP; OMIM:164050), which when mutated leads to disease.	[GO:0003824] MOLECULAR_FUNCTION catalytic activity (IEA) | [GO:0009116] BIOLOGICAL_PROCESS nucleoside metabolic process (IEA) | [GO:0016763] MOLECULAR_FUNCTION transferase activity, transferring pentosyl groups (IEA) | [GO:0004731] MOLECULAR_FUNCTION purine-nucleoside phosphorylase activity (IEA) | [GO:0006139] BIOLOGICAL_PROCESS nucleobase, nucleoside, nucleotide and nucleic acid metabolic proce…	[KOG3984] Purine nucleoside phosphorylase
K03H6.6	K03H6.6
K04D7.1	rack-1		[GO:0040010] BIOLOGICAL_PROCESS positive regulation of growth rate (IMP) | [GO:0009792] BIOLOGICAL_PROCESS embryonic development ending in birth or egg hatching (IMP) | [GO:0018991] BIOLOGICAL_PROCESS oviposition (IMP) | [GO:0040017] BIOLOGICAL_PROCESS positive regulation of locomotion (IMP) | [GO:0002119] BIOLOGICAL_PROCESS nematode larval development (IMP)	[KOG0279] G protein beta subunit-like protein
K04G7.4	nuo-4		[GO:0005524] MOLECULAR_FUNCTION ATP binding (IEA) | [GO:0006139] BIOLOGICAL_PROCESS nucleobase, nucleoside, nucleotide and nucleic acid metabolic process (IEA) | [GO:0016773] MOLECULAR_FUNCTION phosphotransferase activity, alcohol group as acceptor (IEA) | [GO:0002119] BIOLOGICAL_PROCESS nematode larval development (IMP) | [GO:0040007] BIOLOGICAL_PROCESS growth (IMP) | [GO:0040010] BIOLOGICAL_PRO…	[KOG3877] NADH:ubiquinone oxidoreductase, NDUFA10/42kDa subunit
K04H4.2	K04H4.2	K04H4.2 encodes, by alternative splicing, three proteins ranging from 628 to 1446 residues in length; K04H4.2 proteins are predicted to be secreted, with an N-terminal chitin-binding peritrophin-A domain followed by up to 15 cysteine-rich domains; the general organization of K04H4.2 protein resembles that of T10E10.4; in mass RNAi assays, K04H4.2 is required for larval growth and locomotion; K04H…	[GO:0005576] CELLULAR_COMPONENT extracellular region (IEA) | [GO:0006030] BIOLOGICAL_PROCESS chitin metabolic process (IEA) | [GO:0008061] MOLECULAR_FUNCTION chitin binding (IEA) | [GO:0002119] BIOLOGICAL_PROCESS nematode larval development (IMP) | [GO:0040007] BIOLOGICAL_PROCESS growth (IMP) | [GO:0040011] BIOLOGICAL_PROCESS locomotion (IMP) | [GO:0040010] BIOLOGICAL_PROCESS positive regulation …	[KOG1217] Fibrillins and related proteins containing Ca2+-binding EGF-like domains
K05C4.6	hmp-2	hmp-2 encodes a beta-catenin; HMP-2 activity is required during embryonic development for cell adhesion at adherens junctions, cell migration, and body morphogenesis; as a beta-catenin, HMP-2 likely functions solely as part of a cadherin-catenin complex, as in yeast two-hybrid assays, HMP-2 is the only C. elegans beta-catenin that binds HMP-1/alpha-catenin and HMR-1/cadherin; additionally, in the…	[GO:0009790] BIOLOGICAL_PROCESS embryonic development (IMP) via [WBPaper00003046] Costa M et al. (1998) | [GO:0016477] BIOLOGICAL_PROCESS cell migration (IMP) via [WBPaper00003046] Costa M et al. (1998) | [GO:0007016] BIOLOGICAL_PROCESS cytoskeletal anchoring at plasma membrane (IMP) via [WBPaper00003046] Costa M et al. (1998) | [GO:0045944] BIOLOGICAL_PROCESS positive regulation of transcription…	[KOG4203] Armadillo/beta-Catenin/plakoglobin
K06A4.5	K06A4.5		[GO:0000334] MOLECULAR_FUNCTION 3-hydroxyanthranilate 3,4-dioxygenase activity (IEA) | [GO:0005506] MOLECULAR_FUNCTION iron ion binding (IEA) | [GO:0008152] BIOLOGICAL_PROCESS metabolic process (IEA) | [GO:0005737] CELLULAR_COMPONENT cytoplasm (IEA) | [GO:0046872] MOLECULAR_FUNCTION metal ion binding (IEA)	[KOG3995] 3-hydroxyanthranilate oxygenase HAAO
K07B1.6	K07B1.6		[GO:0002119] BIOLOGICAL_PROCESS nematode larval development (IMP) | [GO:0040007] BIOLOGICAL_PROCESS growth (IMP)
K08E3.5	K08E3.5		[GO:0008152] BIOLOGICAL_PROCESS metabolic process (IEA) | [GO:0016779] MOLECULAR_FUNCTION nucleotidyltransferase activity (IEA) | [GO:0009792] BIOLOGICAL_PROCESS embryonic development ending in birth or egg hatching (IMP) | [GO:0040010] BIOLOGICAL_PROCESS positive regulation of growth rate (IMP) | [GO:0002119] BIOLOGICAL_PROCESS nematode larval development (IMP) | [GO:0040007] BIOLOGICAL_PROCESS …	[KOG2638] UDP-glucose pyrophosphorylase
K08F8.4	pah-1	pah-1 encodes a biochemically active phenylalanine-4-hydroxylase orthologous to human PAH (OMIM:261600, mutated in phenylketonuria); recombinant PAH-1 has hydroxylase activity on phenylalanine and tryptophan substrates in vitro; pah-1 is expressed in seam cells, tail hypodermal cells, and ventral hypodermis, with stronger posterior than anterior expression; PAH-1 might help provide tyrosine for c…	[GO:0004497] MOLECULAR_FUNCTION monooxygenase activity (IEA) | [GO:0005506] MOLECULAR_FUNCTION iron ion binding (IEA) | [GO:0009072] BIOLOGICAL_PROCESS aromatic amino acid family metabolic process (IEA) | [GO:0004505] MOLECULAR_FUNCTION phenylalanine 4-monooxygenase activity (IEA) | [GO:0006559] BIOLOGICAL_PROCESS L-phenylalanine catabolic process (IEA) | [GO:0009792] BIOLOGICAL_PROCESS embryonic…	[KOG3820] Aromatic amino acid hydroxylase
K09B11.5	K09B11.5		[GO:0004672] MOLECULAR_FUNCTION protein kinase activity (IEA) | [GO:0005524] MOLECULAR_FUNCTION ATP binding (IEA) | [GO:0006468] BIOLOGICAL_PROCESS protein amino acid phosphorylation (IEA) | [GO:0005515] MOLECULAR_FUNCTION protein binding (IEA) | [GO:0004713] MOLECULAR_FUNCTION protein tyrosine kinase activity (IEA) | [GO:0004674] MOLECULAR_FUNCTION protein serine/threonine kinase activity (IEA)	[KOG0194] Protein tyrosine kinase
K09B11.9	K09B11.9	K09B11.9 encodes the C. elegans ortholog of the Uso1/p115 vesicle tethering protein that in yeast has been shown to function in endoplasmic reticulum-to-Golgi transport; RNAi screens indicate that K09B11.9 activity is required for normal fat content and distal tip cell migration.	[GO:0000139] CELLULAR_COMPONENT Golgi membrane (IEA) | [GO:0005737] CELLULAR_COMPONENT cytoplasm (IEA) | [GO:0006886] BIOLOGICAL_PROCESS intracellular protein transport (IEA) | [GO:0048280] BIOLOGICAL_PROCESS vesicle fusion with Golgi apparatus (IEA) | [GO:0005488] MOLECULAR_FUNCTION binding (IEA)
K10D3.2	unc-14	The unc-14 gene encodes an activity required for both axonogenesis and sex myoblast migration.	[GO:0032880] BIOLOGICAL_PROCESS regulation of protein localization (IMP) via [WBPaper00028376] Ogura K et al. (2006) | [GO:0040018] BIOLOGICAL_PROCESS positive regulation of multicellular organism growth (IMP) | [GO:0040011] BIOLOGICAL_PROCESS locomotion (IMP)
K11E8.1	unc-43	unc-43 encodes the C. elegans type II calcium/calmodulin-dependent protein kinase (CaMKII) ortholog; unc-43 activity is required for a number of processes, including locomotion, neuronal cell fate specification and regulation of synaptic density, egg laying, defecation, and meiotic maturation; in regulating some of these processes, unc-43 acts in concert with MAPKKK and G protein signaling pathwa…	[GO:0040011] BIOLOGICAL_PROCESS locomotion (IMP) | [GO:0040018] BIOLOGICAL_PROCESS positive regulation of multicellular organism growth (IMP) | [GO:0040017] BIOLOGICAL_PROCESS positive regulation of locomotion (IMP) | [GO:0004672] MOLECULAR_FUNCTION protein kinase activity (IEA) | [GO:0005524] MOLECULAR_FUNCTION ATP binding (IEA) | [GO:0006468] BIOLOGICAL_PROCESS protein amino acid phosphorylatio…	[KOG0033] Ca2+/calmodulin-dependent protein kinase, EF-Hand protein superfamily
K12D12.1	top-2		[GO:0003677] MOLECULAR_FUNCTION DNA binding (IEA) | [GO:0003918] MOLECULAR_FUNCTION DNA topoisomerase (ATP-hydrolyzing) activity (IEA) | [GO:0005524] MOLECULAR_FUNCTION ATP binding (IEA) | [GO:0005694] CELLULAR_COMPONENT chromosome (IEA) | [GO:0006265] BIOLOGICAL_PROCESS DNA topological change (IEA) | [GO:0005634] CELLULAR_COMPONENT nucleus (IEA) | [GO:0006259] BIOLOGICAL_PROCESS DNA metabolic pr…	[KOG0355] DNA topoisomerase type II
K12D12.5	K12D12.5		[GO:0003676] MOLECULAR_FUNCTION nucleic acid binding (IEA) | [GO:0004523] MOLECULAR_FUNCTION ribonuclease H activity (IEA)	[KOG3752] Ribonuclease H
K12F2.1	myo-3	myo-3 encodes MHC A, the minor isoform of MHC (myosin heavy chain) that is essential for thick filament formation, and for viability, movement, and embryonic elongation; expressed in body muscle, the somatic sheath cell covering the hermaphrodite gonad, and also expressed in enteric muscle, vulval muscles of the hermaphrodite and the diagonal muscles of the male tail.	[GO:0003774] MOLECULAR_FUNCTION motor activity (IEA) | [GO:0005524] MOLECULAR_FUNCTION ATP binding (IEA) | [GO:0016459] CELLULAR_COMPONENT myosin complex (IEA) | [GO:0009792] BIOLOGICAL_PROCESS embryonic development ending in birth or egg hatching (IMP) | [GO:0040017] BIOLOGICAL_PROCESS positive regulation of locomotion (IMP) | [GO:0000003] BIOLOGICAL_PROCESS reproduction (IMP) | [GO:0002119] BIO…	[KOG0161] Myosin class II heavy chain
K12G11.4	sodh-2		[GO:0008270] MOLECULAR_FUNCTION zinc ion binding (IEA) | [GO:0016491] MOLECULAR_FUNCTION oxidoreductase activity (IEA) | [GO:0003824] MOLECULAR_FUNCTION catalytic activity (IEA) | [GO:0005488] MOLECULAR_FUNCTION binding (IEA) | [GO:0008152] BIOLOGICAL_PROCESS metabolic process (IEA) | [GO:0008340] BIOLOGICAL_PROCESS determination of adult life span (IMP)	[KOG0023] Alcohol dehydrogenase, class V
K12H4.7	K12H4.7		[GO:0006508] BIOLOGICAL_PROCESS proteolysis (IEA) | [GO:0008236] MOLECULAR_FUNCTION serine-type peptidase activity (IEA)	[KOG2182] Hydrolytic enzymes of the alpha/beta hydrolase fold
M01E11.7	tag-163		[GO:0005515] MOLECULAR_FUNCTION protein binding (IEA)	[KOG1930] Focal adhesion protein Tensin, contains PTB domain
M02D8.1	M02D8.1			[KOG4475] Immunoglobin and related proteins
M02G9.1	M02G9.1		[GO:0016021] CELLULAR_COMPONENT integral to membrane (IEA) | [GO:0000003] BIOLOGICAL_PROCESS reproduction (IMP) | [GO:0002119] BIOLOGICAL_PROCESS nematode larval development (IMP) | [GO:0040007] BIOLOGICAL_PROCESS growth (IMP) | [GO:0010171] BIOLOGICAL_PROCESS body morphogenesis (IMP)
M03B6.3	M03B6.3
M04G12.1	tag-260			[KOG3579] Predicted E3 ubiquitin ligase
M05B5.1	M05B5.1		[GO:0004725] MOLECULAR_FUNCTION protein tyrosine phosphatase activity (IEA) | [GO:0006470] BIOLOGICAL_PROCESS protein amino acid dephosphorylation (IEA) | [GO:0016311] BIOLOGICAL_PROCESS dephosphorylation (IEA) | [GO:0016791] MOLECULAR_FUNCTION phosphatase activity (IEA) | [GO:0016021] CELLULAR_COMPONENT integral to membrane (IEA)	[KOG0789] Protein tyrosine phosphatase
M05D6.5	M05D6.5		[GO:0016021] CELLULAR_COMPONENT integral to membrane (IEA)	[KOG4431] Uncharacterized protein, induced by hypoxia
M117.2	par-5	PAR-5 is a 14-3-3 protein.	[GO:0009790] BIOLOGICAL_PROCESS embryonic development (IMP) via [WBPaper00005079] Morton DG et al. (2002) | [GO:0000003] BIOLOGICAL_PROCESS reproduction (IMP) via [WBPaper00005079] Morton DG et al. (2002) | [GO:0030590] BIOLOGICAL_PROCESS pseudocleavage during first cell cycle (IMP) via [WBPaper00005079] Morton DG et al. (2002) | [GO:0035046] BIOLOGICAL_PROCESS pronuclear migration (IMP) via [WBP…	[KOG0841] Multifunctional chaperone (14-3-3 family)
M176.10	M176.10
M195.2	M195.2		[GO:0009792] BIOLOGICAL_PROCESS embryonic development ending in birth or egg hatching (IMP) | [GO:0010171] BIOLOGICAL_PROCESS body morphogenesis (IMP)	[LSE0126] Uncharacterized protein
MTCE.26	MTCE.26	MTCE.26 is a mitochondrial gene that encodes subunit 1 of cytochrome c oxidase; the product of MTCE.26 is predicted to function as part of the cytochrome c oxidase complex (also known as Complex IV) that is the the terminal member of the electron transport chain.	[GO:0005739] CELLULAR_COMPONENT mitochondrion (IDA) via [WBPaper00027064] Grad LI et al. (2006)	[KOG4769] Cytochrome c oxidase, subunit I
R01H10.3	cor-1	The cor-1 gene encodes an ortholog of the actin-binding protein coronin.		[KOG0303] Actin-binding protein Coronin, contains WD40 repeats
R02F11.1	R02F11.1			[KOG1217] Fibrillins and related proteins containing Ca2+-binding EGF-like domains
R03D7.4	R03D7.4		[GO:0005634] CELLULAR_COMPONENT nucleus (IEA) | [GO:0016021] CELLULAR_COMPONENT integral to membrane (IEA) | [GO:0045449] BIOLOGICAL_PROCESS regulation of transcription (IEA)	[KOG2821] RNA polymerase II transcription elongation factor Elongin/SIII, subunit elongin A
R03H10.4	R03H10.4			[LSE0510] Extracellular protein with cysteine rich structures
R04B5.4	nhr-12		[GO:0003700] MOLECULAR_FUNCTION transcription factor activity (IEA) | [GO:0003707] MOLECULAR_FUNCTION steroid hormone receptor activity (IEA) | [GO:0005634] CELLULAR_COMPONENT nucleus (IEA) | [GO:0006355] BIOLOGICAL_PROCESS regulation of transcription, DNA-dependent (IEA) | [GO:0008270] MOLECULAR_FUNCTION zinc ion binding (IEA) | [GO:0043565] MOLECULAR_FUNCTION sequence-specific DNA binding (IEA)	[KOG3575] Hormone receptors
R04B5.8	srd-49		[GO:0016021] CELLULAR_COMPONENT integral to membrane (IEA)	[LSE0147] Chemoreceptor/7TM receptor
R04E5.10	ifd-1	ifd-1 encodes two isoforms of a nonessential intermediate filament protein; IFD-1 is predicted to function as a structural component of the cytoskeleton; IFD-1 has no obvious function in RNAi assays.	[GO:0005198] MOLECULAR_FUNCTION structural molecule activity (IEA) | [GO:0009792] BIOLOGICAL_PROCESS embryonic development ending in birth or egg hatching (IMP) | [GO:0040018] BIOLOGICAL_PROCESS positive regulation of multicellular organism growth (IMP)	[KOG0977] Nuclear envelope protein lamin, intermediate filament superfamily
R05D11.8	edc-3
R05F9.1	R05F9.1		[GO:0005515] MOLECULAR_FUNCTION protein binding (IEA) | [GO:0005249] MOLECULAR_FUNCTION voltage-gated potassium channel activity (IEA) | [GO:0006813] BIOLOGICAL_PROCESS potassium ion transport (IEA) | [GO:0008076] CELLULAR_COMPONENT voltage-gated potassium channel complex (IEA) | [GO:0016020] CELLULAR_COMPONENT membrane (IEA) | [GO:0040011] BIOLOGICAL_PROCESS locomotion (IMP) | [GO:0009792] BIOLO…	[KOG3840] Uncharaterized conserved protein, contains BTB/POZ domain
R05G6.5	R05G6.5		[GO:0004550] MOLECULAR_FUNCTION nucleoside diphosphate kinase activity (IEA) | [GO:0005524] MOLECULAR_FUNCTION ATP binding (IEA) | [GO:0006183] BIOLOGICAL_PROCESS GTP biosynthetic process (IEA) | [GO:0006228] BIOLOGICAL_PROCESS UTP biosynthetic process (IEA) | [GO:0006241] BIOLOGICAL_PROCESS CTP biosynthetic process (IEA)
R06F6.12	R06F6.12
R09B5.5	pqn-54	The protein product of this gene is predicted to contain a glutamine/asparagine (Q/N)-rich ('prion') domain, by the algorithm of Michelitsch and Weissman (as of the WS77 release of WormBase, i.e., in wormpep77).		[LSE0126] Uncharacterized protein
R09H10.3	R09H10.3	R09H10.3 is orthologous to the human gene TRANSTHYRETIN (PREALBUMIN, AMYLOIDOSIS TYPE I) (TTR; OMIM:176300), which when mutated leads to disease.	[GO:0005496] MOLECULAR_FUNCTION steroid binding (IEA) | [GO:0006810] BIOLOGICAL_PROCESS transport (IEA)	[KOG3006] Transthyretin and related proteins
R11A5.4	R11A5.4		[GO:0004611] MOLECULAR_FUNCTION phosphoenolpyruvate carboxykinase activity (IEA) | [GO:0005525] MOLECULAR_FUNCTION GTP binding (IEA) | [GO:0006094] BIOLOGICAL_PROCESS gluconeogenesis (IEA) | [GO:0017076] MOLECULAR_FUNCTION purine nucleotide binding (IEA)	[KOG3749] Phosphoenolpyruvate carboxykinase
R11A8.7	R11A8.7	The protein product of this gene is predicted to contain a glutamine/asparagine (Q/N)-rich ('prion') domain, by the algorithm of Michelitsch and Weissman (as of the WS77 release of WormBase, i.e., in wormpep77).	[GO:0003723] MOLECULAR_FUNCTION RNA binding (IEA)	[KOG4369] RTK signaling protein MASK/UNC-44
R11H6.5	R11H6.5		[GO:0003723] MOLECULAR_FUNCTION RNA binding (IEA) | [GO:0005524] MOLECULAR_FUNCTION ATP binding (IEA) | [GO:0006955] BIOLOGICAL_PROCESS immune response (IEA) | [GO:0016740] MOLECULAR_FUNCTION transferase activity (IEA)	[KOG3793] Transcription factor NFAT, subunit NF45
R12A1.3	R12A1.3		[GO:0004867] MOLECULAR_FUNCTION serine-type endopeptidase inhibitor activity (IEA) | [GO:0005576] CELLULAR_COMPONENT extracellular region (IEA) | [GO:0030414] MOLECULAR_FUNCTION protease inhibitor activity (IEA)
R13A5.8	rpl-9	rpl-9 encodes a large ribosomal subunit L9 protein that affects fertility and embryonic viability.	[GO:0008340] BIOLOGICAL_PROCESS determination of adult life span (IMP) via [WBPaper00029008] Hansen M et al. (2007) | [GO:0003735] MOLECULAR_FUNCTION structural constituent of ribosome (IEA) | [GO:0005622] CELLULAR_COMPONENT intracellular (IEA) | [GO:0005840] CELLULAR_COMPONENT ribosome (IEA) | [GO:0006412] BIOLOGICAL_PROCESS translation (IEA) | [GO:0009792] BIOLOGICAL_PROCESS embryonic developme…	[KOG3255] 60S ribosomal protein L9
R148.3	R148.3
R151.2	R151.2	R151.2 is orthologous to the human gene PHOSPHORIBOSYL PYROPHOSPHATE SYNTHETASE 1 (PRPS1; OMIM:311850), which when mutated leads to disease	[GO:0009116] BIOLOGICAL_PROCESS nucleoside metabolic process (IEA) | [GO:0000287] MOLECULAR_FUNCTION magnesium ion binding (IEA) | [GO:0004749] MOLECULAR_FUNCTION ribose phosphate diphosphokinase activity (IEA) | [GO:0009156] BIOLOGICAL_PROCESS ribonucleoside monophosphate biosynthetic process (IEA) | [GO:0044249] BIOLOGICAL_PROCESS cellular biosynthetic process (IEA) | [GO:0009165] BIOLOGICAL_PR…	[KOG1448] Ribose-phosphate pyrophosphokinase
R160.3	R160.3		[GO:0016021] CELLULAR_COMPONENT integral to membrane (IEA)
T01D3.6	T01D3.6		[GO:0005509] MOLECULAR_FUNCTION calcium ion binding (IEA) | [GO:0005102] MOLECULAR_FUNCTION receptor binding (IEA) | [GO:0007165] BIOLOGICAL_PROCESS signal transduction (IEA)	[KOG1216] von Willebrand factor and related coagulation proteins
T01G9.6	kin-10	kin-10 encodes a putative regulatory (beta) subunit of casein kinase II required for both viability and male mating behavior, the latter of which probably reflects activation of LOV-1 and PKD-2 by KIN-10; KIN-10 is orthologous to human CSNK2B (LY6G5B; OMIM:610433); a C-terminal domain of KIN-10 (residues 109-174) bind the PLAT domain of LOV-1 in two-hybrid and GST pulldown assays, and KIN-10 colo…	[GO:0005956] CELLULAR_COMPONENT protein kinase CK2 complex (IEA) | [GO:0008605] MOLECULAR_FUNCTION protein kinase CK2 regulator activity (IEA) | [GO:0040010] BIOLOGICAL_PROCESS positive regulation of growth rate (IMP) | [GO:0009792] BIOLOGICAL_PROCESS embryonic development ending in birth or egg hatching (IMP) | [GO:0040035] BIOLOGICAL_PROCESS hermaphrodite genitalia development (IMP) | [GO:00101…	[KOG3092] Casein kinase II, beta subunit
T01H8.5	gon-2	The gon-2 gene encodes a predicted transmembrane cation channel homologous to the long transient receptor potential channel (LTRPC) subfamily of TRP channels including Drosophila DLTRP and mammalian melastatin and LTRPC7; GON-2 regulates the onset and continuation of post-embryonic mitotic cell divisions in the somatic gonad precursor cells perhaps by mediating an increase in intracellular calciu…	[GO:0000278] BIOLOGICAL_PROCESS mitotic cell cycle (IMP) via [WBPaper00004647] West RJ et al. (2001) | [GO:0006812] BIOLOGICAL_PROCESS cation transport (ISS) via [WBPaper00004647] West RJ et al. (2001) | [GO:0005886] CELLULAR_COMPONENT plasma membrane (ISS) via [WBPaper00004647] West RJ et al. (2001) | [GO:0008324] MOLECULAR_FUNCTION cation transmembrane transporter activity (ISS) via [WBPaper000…	[KOG3614] Ca2+/Mg2+-permeable cation channels (LTRPC family)
T02E9.2	grl-7	grl-7 encodes a hedgehog-like protein, with an N-terminal signal sequence, a central low-complexity region, and a C-terminal Ground-like (Grl) domain; GRL-7 is expressed in intestine, hypodermis, and seam cells; the Grl domain is predicted to form a cysteine-crosslinked protein involved in intercellular signalling, and it has subtle similarity to the N-terminal Hedge domain of HEDGEHOG proteins.		[LSE0519] GROUND domains (extracellular cysteine-containing domain sometimes associated with HOG domains)
T03E6.7	cpl-1	cpl-1 encodes a member of the cathepsin L-like cysteine protease family required for embryonic viability and normal growth; expressed in eggshells and throughout early embryos, accumulates in intestinal cells during late embryogenesis, and expressed in the cuticle, gonad, and pharynx later in development.	[GO:0031983] CELLULAR_COMPONENT vesicle lumen (IDA) via [WBPaper00024412] Britton C et al. (2004) J Cell Sci "Cathepsin L protease (CPL-1) | [GO:0042718] CELLULAR_COMPONENT yolk granule (IDA) via [WBPaper00024412] Britton C et al. (2004) J Cell Sci "Cathepsin L protease (CPL-1) | [GO:0004197] MOLECULAR_FUNCTION cysteine-type endopeptidase activity (IEA) | [GO:0006508] BIOLOGICAL_PROCESS proteolys…	[KOG1543] Cysteine proteinase Cathepsin L
T04C12.5	act-2	act-2 encodes an invertebrate actin that may function specifically in the pharynx.	[GO:0040011] BIOLOGICAL_PROCESS locomotion (IMP) via [WBPaper00027028] Willis JH et al. (2006) | [GO:0005938] CELLULAR_COMPONENT cell cortex (IDA) via [WBPaper00027028] Willis JH et al. (2006) | [GO:0005737] CELLULAR_COMPONENT cytoplasm (IDA) via [WBPaper00027028] Willis JH et al. (2006) | [GO:0005884] CELLULAR_COMPONENT actin filament (IDA) via [WBPaper00027028] Willis JH et al. (2006) | [GO:000…	[KOG0676] Actin and related proteins
T05A1.2	col-122		[GO:0016021] CELLULAR_COMPONENT integral to membrane (IEA) | [GO:0010171] BIOLOGICAL_PROCESS body morphogenesis (IMP) | [GO:0040011] BIOLOGICAL_PROCESS locomotion (IMP)	[KOG3544] Collagens (type IV and type XIII), and related proteins
T05C12.6	mig-5	mig-5 encodes one of three C. elegans Dishevelled homologs; as part of both canonical and non-canonical Wnt signaling pathways, mig-5 activity is required maternally and embryonically for cell migration, cell fate specification, and proper spindle orientation in the early embryo; cells affected by mig-5 mutations include the distal tip cells (DTCs), the QL neuroblast descendants (QL.d), the vulva…	[GO:0007242] BIOLOGICAL_PROCESS intracellular signaling cascade (IEA) | [GO:0004871] MOLECULAR_FUNCTION signal transducer activity (IEA) | [GO:0005622] CELLULAR_COMPONENT intracellular (IEA) | [GO:0007275] BIOLOGICAL_PROCESS multicellular organismal development (IEA) | [GO:0005515] MOLECULAR_FUNCTION protein binding (IEA) | [GO:0009792] BIOLOGICAL_PROCESS embryonic development ending in birth or …	[KOG3571] Dishevelled 3 and related proteins
T05G5.3	cdk-1	cdk-1 encodes a cyclin-dependent kinase, orthologous to and functionally interchangeable with CDC28 from S. cerevisiae; CDK-1 is required for cell-cycle progression through M phase in both meiosis and mitosis.	[GO:0000087] BIOLOGICAL_PROCESS M phase of mitotic cell cycle (IMP) via [WBPaper00003554] Boxem M et al. (1999) | [GO:0007126] BIOLOGICAL_PROCESS meiosis (IMP) via [WBPaper00003554] Boxem M et al. (1999) | [GO:0001556] BIOLOGICAL_PROCESS oocyte maturation (IMP) via [WBPaper00027048] Burrows AE et al. (2006) | [GO:0045836] BIOLOGICAL_PROCESS positive regulation of meiosis (IMP) via [WBPaper0002704…	[KOG0594] Protein kinase PCTAIRE and related kinases
T06E6.2	cyb-3	cyb-3 encodes a member of the cyclin B family that is required for embryonic viability, and may be involved with sister chromatid segregation.	[GO:0001556] BIOLOGICAL_PROCESS oocyte maturation (IGI) via [WBPaper00027048] Burrows AE et al. (2006) | [GO:0009792] BIOLOGICAL_PROCESS embryonic development ending in birth or egg hatching (IMP) | [GO:0000910] BIOLOGICAL_PROCESS cytokinesis (IMP) | [GO:0051301] BIOLOGICAL_PROCESS cell division (IMP) | [GO:0000003] BIOLOGICAL_PROCESS reproduction (IMP) | [GO:0040035] BIOLOGICAL_PROCESS hermaphro…	[KOG0653] Cyclin B and related kinase-activating proteins
T06G6.3	T06G6.3
T07A9.6	daf-18	daf-18 encodes a lipid phosphatase homologous to the human PTEN tumor suppresor (OMIM:601728, mutated in Cowden disease and several cancers); DAF-18 negatively regulates insulin-like signaling mediated by DAF-2/IR and AGE-1/PI3K and thus plays a role in metabolism, development, and longevity; based on sequence and genetic analysis, DAF-18 is predicted to dephosphorylate AGE-1-generated PIP3 in or…	[GO:0040024] BIOLOGICAL_PROCESS dauer larval development (IGI) via [WBPaper00004702] Lin K et al. (2001) | [GO:0008340] BIOLOGICAL_PROCESS determination of adult life span (IGI) via [WBPaper00004702] Lin K et al. (2001) | [GO:0009408] BIOLOGICAL_PROCESS response to heat (IGI) via [WBPaper00004702] Lin K et al. (2001) | [GO:0042992] BIOLOGICAL_PROCESS negative regulation of transcription factor im…	[KOG2283] Clathrin coat dissociation kinase GAK/PTEN/Auxilin and related tyrosine phosphatases
T07C12.11	T07C12.11
T07D10.2	T07D10.2	T07D10.2 is orthologous to the human gene VASOPRESSIN RECEPTOR TYPE 2 (AVPR2; OMIM:304800), which when mutated leads to nephrogenic diabetes insipidus.	[GO:0001584] MOLECULAR_FUNCTION rhodopsin-like receptor activity (IEA) | [GO:0007186] BIOLOGICAL_PROCESS G-protein coupled receptor protein signaling pathway (IEA) | [GO:0016021] CELLULAR_COMPONENT integral to membrane (IEA)	[KOG3656] 7 transmembrane receptor
T08H4.1	rhgf-2		[GO:0005089] MOLECULAR_FUNCTION Rho guanyl-nucleotide exchange factor activity (IEA) | [GO:0005622] CELLULAR_COMPONENT intracellular (IEA) | [GO:0035023] BIOLOGICAL_PROCESS regulation of Rho protein signal transduction (IEA) | [GO:0009792] BIOLOGICAL_PROCESS embryonic development ending in birth or egg hatching (IMP)	[KOG3521] Predicted guanine nucleotide exchange factor
T09E8.1	T09E8.1		[GO:0000003] BIOLOGICAL_PROCESS reproduction (IMP)	[LSE4037] Unnamed protein
T10C6.6	T10C6.6		[GO:0005215] MOLECULAR_FUNCTION transporter activity (IEA) | [GO:0006810] BIOLOGICAL_PROCESS transport (IEA) | [GO:0016021] CELLULAR_COMPONENT integral to membrane (IEA)	[KOG2533] Permease of the major facilitator superfamily
T10E10.4	T10E10.4	T10E10.4 encodes a large (966-residue) protein, predicted to be secreted, with two N-terminal chitin-binding peritrophin-A domains followed by 14 cysteine-rich domains and one C-terminal EB module; the general organization of T10E10.4 protein resembles that of K04H4.2; T10E10.4 has no obvious function in mass RNAi assays but, like CEJ-1 and CPG-2, might participate in chitin synthesis.	[GO:0005576] CELLULAR_COMPONENT extracellular region (IEA)	[KOG1217] Fibrillins and related proteins containing Ca2+-binding EGF-like domains
T10H9.1	T10H9.1		[GO:0016021] CELLULAR_COMPONENT integral to membrane (IEA)	[LSE3897] Unnamed protein
T11B7.1	T11B7.1
T11B7.4	alp-1		[GO:0043050] BIOLOGICAL_PROCESS pharyngeal pumping (IMP) via [WBPaper00001709] Avery L (1993) | [GO:0008340] BIOLOGICAL_PROCESS determination of adult life span (IMP) via [WBPaper00003257] Lakowski B et al. (1998) | [GO:0005515] MOLECULAR_FUNCTION protein binding (IEA) | [GO:0008270] MOLECULAR_FUNCTION zinc ion binding (IEA) | [GO:0040011] BIOLOGICAL_PROCESS locomotion (IMP)	[KOG1703] Adaptor protein Enigma and related PDZ-LIM proteins
T11F8.3	rme-2	rme-2 encodes a member of the low-density lipoprotein (LDL) receptor superfamily; RME-2 functions as the C. elegans yolk receptor whose activity is required for yolk uptake during oogenesis; RME-2 is expressed in developing oocytes where it localizes at or near the cell surface.	[GO:0048599] BIOLOGICAL_PROCESS oocyte development (IMP) via [WBPaper00003831] Grant BD et al. (1999) | [GO:0009792] BIOLOGICAL_PROCESS embryonic development ending in birth or egg hatching (IMP) via [WBPaper00003831] Grant BD et al. (1999) | [GO:0030728] BIOLOGICAL_PROCESS ovulation (IMP) via [WBPaper00003831] Grant BD et al. (1999) | [GO:0031410] CELLULAR_COMPONENT cytoplasmic vesicle (IDA) via…	[KOG1215] Low-density lipoprotein receptors containing Ca2+-binding EGF-like domains
T13B5.5	lips-11			[LSE0529] Triacylglycerol lipase
T13H5.6	T13H5.6		[GO:0016021] CELLULAR_COMPONENT integral to membrane (IEA) | [GO:0002119] BIOLOGICAL_PROCESS nematode larval development (IMP) | [GO:0040007] BIOLOGICAL_PROCESS growth (IMP)	[KOG4556] Predicted membrane protein
T15H9.2	T15H9.2		[GO:0009792] BIOLOGICAL_PROCESS embryonic development ending in birth or egg hatching (IMP)
T15H9.7	dnj-20	This gene encodes a protein containing a DnaJ ('J') domain.	[GO:0031072] MOLECULAR_FUNCTION heat shock protein binding (IEA) | [GO:0006457] BIOLOGICAL_PROCESS protein folding (IEA) | [GO:0051082] MOLECULAR_FUNCTION unfolded protein binding (IEA)
T16A9.5	T16A9.5		[GO:0016021] CELLULAR_COMPONENT integral to membrane (IEA)	[LSE0730] Unnamed protein
T16G1.9	T16G1.9
T18D3.7	T18D3.7		[GO:0003700] MOLECULAR_FUNCTION transcription factor activity (IEA) | [GO:0006355] BIOLOGICAL_PROCESS regulation of transcription, DNA-dependent (IEA)	[KOG4797] Transcriptional regulator
T18H9.2	asp-2	asp-2 encodes aspartic protease.	[GO:0004190] MOLECULAR_FUNCTION aspartic-type endopeptidase activity (IEA) | [GO:0006508] BIOLOGICAL_PROCESS proteolysis (IEA) | [GO:0016021] CELLULAR_COMPONENT integral to membrane (IEA) | [GO:0008219] BIOLOGICAL_PROCESS cell death (IMP)	[KOG1339] Aspartyl protease
T19B4.5	T19B4.5		[GO:0009792] BIOLOGICAL_PROCESS embryonic development ending in birth or egg hatching (IMP) | [GO:0000003] BIOLOGICAL_PROCESS reproduction (IMP) | [GO:0040010] BIOLOGICAL_PROCESS positive regulation of growth rate (IMP)
T19C3.8	fem-2	A CB5161 ortholog of fem-2, Cbn-fem-2, has been isolated from the sibling Caenorhabditis species CB5161.	[GO:0004722] MOLECULAR_FUNCTION protein serine/threonine phosphatase activity (IEA) | [GO:0006470] BIOLOGICAL_PROCESS protein amino acid dephosphorylation (IEA) | [GO:0008287] CELLULAR_COMPONENT protein serine/threonine phosphatase complex (IEA) | [GO:0003824] MOLECULAR_FUNCTION catalytic activity (IEA)	[KOG0698] Serine/threonine protein phosphatase
T19D12.6	T19D12.6
T19H12.10	ugt-11		[GO:0008152] BIOLOGICAL_PROCESS metabolic process (IEA) | [GO:0016758] MOLECULAR_FUNCTION transferase activity, transferring hexosyl groups (IEA) | [GO:0016021] CELLULAR_COMPONENT integral to membrane (IEA) | [GO:0040010] BIOLOGICAL_PROCESS positive regulation of growth rate (IMP)	[KOG1192] UDP-glucuronosyl and UDP-glucosyl transferase
T20B12.2	tbp-1	tbp-1 encodes the C. elegans ortholog of the human TATA-box-binding protein (TBP; OMIM:600075; mutated in spinocerebellar ataxia 17); consistent with its proposed role in transcriptional regulation, TBP-1 has been shown to provide TFIID-like basal transcription activity in human and C. elegans extracts, to bind specifically to a TATA box sequence, and to interact with TFIIA and TFIIB transcriptio…	[GO:0003677] MOLECULAR_FUNCTION DNA binding (IEA) | [GO:0003702] MOLECULAR_FUNCTION RNA polymerase II transcription factor activity (IEA) | [GO:0005634] CELLULAR_COMPONENT nucleus (IEA) | [GO:0005669] CELLULAR_COMPONENT transcription factor TFIID complex (IEA) | [GO:0006355] BIOLOGICAL_PROCESS regulation of transcription, DNA-dependent (IEA) | [GO:0006367] BIOLOGICAL_PROCESS transcription initiat…	[KOG3302] TATA-box binding protein (TBP), component of TFIID and TFIIIB
T20G5.1	chc-1	chc-1 encodes the C. elegans clathrin heavy chain ortholog; loss of chc-1 activity via RNAi results in defects in receptor-mediated yolk endocytosis and thus, embryonic lethality.	[GO:0008104] BIOLOGICAL_PROCESS protein localization (IMP) via [WBPaper00030865] Holmes A et al. (2007) | [GO:0006898] BIOLOGICAL_PROCESS receptor-mediated endocytosis (IMP) via [WBPaper00003831] Grant BD et al. (1999) | [GO:0009792] BIOLOGICAL_PROCESS embryonic development ending in birth or egg hatching (IMP) via [WBPaper00003831] Grant BD et al. (1999) | [GO:0005515] MOLECULAR_FUNCTION protein…	[KOG0985] Vesicle coat protein clathrin, heavy chain
T20H4.3	prs-1	prs-1 encodes a predicted cytoplasmic prolyl-tRNA synthetase (ProRS), a class II aminoacyl-tRNA synthetase that catalyzes the attachment of proline to its cognate tRNA and is thus required for protein biosynthesis; PRS-1 is required for embryonic, germline, and postembryonic development.	[GO:0004812] MOLECULAR_FUNCTION aminoacyl-tRNA ligase activity (IEA) | [GO:0005524] MOLECULAR_FUNCTION ATP binding (IEA) | [GO:0006418] BIOLOGICAL_PROCESS tRNA aminoacylation for protein translation (IEA) | [GO:0000166] MOLECULAR_FUNCTION nucleotide binding (IEA) | [GO:0004827] MOLECULAR_FUNCTION proline-tRNA ligase activity (IEA) | [GO:0005737] CELLULAR_COMPONENT cytoplasm (IEA) | [GO:0006412] B…	[KOG4163] Prolyl-tRNA synthetase
T21B6.3	T21B6.3	The protein product of this gene is predicted to contain a glutamine/asparagine (Q/N)-rich ('prion') domain, by the algorithm of Michelitsch and Weissman (as of the WS77 release of WormBase, i.e., in wormpep77).		[LSE1081] Unnamed protein
T22A3.2	hsp-12.1	hsp-12.1 encodes a member of the small heat shock family of proteins.		[KOG3591] Alpha crystallins
T22A3.3	lst-1	lst-1 encodes an unfamiliar protein with no known homologs outside of nematodes; in two-hybrid assays, LST-1 does not interact with control baits, but does interact with GPA-6, LAG-1, MPK-1 and K06A1.4, suggesting broad or unspecific interaction activity; however, T22A3.3 solely binds the normal form of GPA-6, without binding its constitutively active mutant form; LST-1 is expressed in head neuro…	[GO:0009792] BIOLOGICAL_PROCESS embryonic development ending in birth or egg hatching (IMP)
T22D2.1	vab-19	vab-19 encodes an ankyrin repeat-containing protein that is a member of a conserved family of proteins that includes human Kank, a predicted tumor suppressor; during embryonic morphogenesis, vab-19 activity is essential for epidermal elongation and proper attachment of muscle to the epidermis, specifically the localization of attachment structures to muscle-adjacent regions of epidermal cells and…	[GO:0048598] BIOLOGICAL_PROCESS embryonic morphogenesis (IMP) via [WBPaper00006290] Ding M et al. (2003) | [GO:0030036] BIOLOGICAL_PROCESS actin cytoskeleton organization and biogenesis (IMP) via [WBPaper00006290] Ding M et al. (2003) | [GO:0009790] BIOLOGICAL_PROCESS embryonic development (IMP) via [WBPaper00006290] Ding M et al. (2003) | [GO:0045217] BIOLOGICAL_PROCESS cell-cell junction mainte…	[KOG0514] Ankyrin repeat protein
T23C6.3	cnp-3			[LSE1028] Unnamed protein
T23G5.1	rnr-1	rnr-1 encodes the large subunit of ribonucleotide reductase; by homology, RNR-1 is predicted to function in deoxyribonucleotide biosynthesis; in C. elegans rnr-1 is an essential gene whose activity is required for reproduction and embryonic development.	[GO:0004748] MOLECULAR_FUNCTION ribonucleoside-diphosphate reductase activity (IEA) | [GO:0005971] CELLULAR_COMPONENT ribonucleoside-diphosphate reductase complex (IEA) | [GO:0006260] BIOLOGICAL_PROCESS DNA replication (IEA) | [GO:0009792] BIOLOGICAL_PROCESS embryonic development ending in birth or egg hatching (IMP) | [GO:0000003] BIOLOGICAL_PROCESS reproduction (IMP) | [GO:0040035] BIOLOGICAL_P…	[KOG1112] Ribonucleotide reductase, alpha subunit
T24H10.7	2005-06-02		[GO:0003700] MOLECULAR_FUNCTION transcription factor activity (IEA) | [GO:0005634] CELLULAR_COMPONENT nucleus (IEA) | [GO:0006355] BIOLOGICAL_PROCESS regulation of transcription, DNA-dependent (IEA) | [GO:0043565] MOLECULAR_FUNCTION sequence-specific DNA binding (IEA) | [GO:0046983] MOLECULAR_FUNCTION protein dimerization activity (IEA) | [GO:0040010] BIOLOGICAL_PROCESS positive regulation of gro…	[KOG0837] Transcriptional activator of the JUN family
T25B6.4	T25B6.4
T25E4.1	T25E4.1			[LSE0846] Unnamed protein
T26C12.3	T26C12.3		[GO:0005525] MOLECULAR_FUNCTION GTP binding (IEA) | [GO:0007264] BIOLOGICAL_PROCESS small GTPase mediated signal transduction (IEA) | [GO:0005515] MOLECULAR_FUNCTION protein binding (IEA) | [GO:0008270] MOLECULAR_FUNCTION zinc ion binding (IEA) | [GO:0005622] CELLULAR_COMPONENT intracellular (IEA) | [GO:0015031] BIOLOGICAL_PROCESS protein transport (IEA)	[KOG0395] Ras-related GTPase
T26E3.2	ndx-1	The ndx-1 gene encodes a NUDIX hydrolase.	[GO:0016787] MOLECULAR_FUNCTION hydrolase activity (IEA)	[KOG0648] Predicted NUDIX hydrolase FGF-2 and related proteins
T27E9.1	ant-1.1		[GO:0005488] MOLECULAR_FUNCTION binding (IEA) | [GO:0006810] BIOLOGICAL_PROCESS transport (IEA) | [GO:0016020] CELLULAR_COMPONENT membrane (IEA) | [GO:0005743] CELLULAR_COMPONENT mitochondrial inner membrane (IEA) | [GO:0005215] MOLECULAR_FUNCTION transporter activity (IEA) | [GO:0016021] CELLULAR_COMPONENT integral to membrane (IEA) | [GO:0009792] BIOLOGICAL_PROCESS embryonic development ending …	[KOG0749] Mitochondrial ADP/ATP carrier proteins
T28C6.6	col-3	col-3 encodes a collagen protein that affects body morphogenesis, larval viability, and locomotion in large scale RNAi screens; mRNA is expressed during all developmental stages examined (in embryos, during the L2 to dauer molt, during the dauer to L4 larval molt, and during the L4 to adult molt).	[GO:0016021] CELLULAR_COMPONENT integral to membrane (IEA) | [GO:0002119] BIOLOGICAL_PROCESS nematode larval development (IMP) | [GO:0010171] BIOLOGICAL_PROCESS body morphogenesis (IMP) | [GO:0040011] BIOLOGICAL_PROCESS locomotion (IMP)	[KOG3544] Collagens (type IV and type XIII), and related proteins
T28C6.7	T28C6.7
W01D2.5	W01D2.5		[GO:0016021] CELLULAR_COMPONENT integral to membrane (IEA)	[KOG2641] Predicted seven transmembrane receptor - rhodopsin family
W02D7.10	clec-219		[GO:0009792] BIOLOGICAL_PROCESS embryonic development ending in birth or egg hatching (IMP)
W02G9.2	kel-8		[GO:0043005] CELLULAR_COMPONENT neuron projection (IDA) via [WBPaper00027017] Schaefer H et al. (2006) | [GO:0043025] CELLULAR_COMPONENT cell soma (IDA) via [WBPaper00027017] Schaefer H et al. (2006) | [GO:0014069] CELLULAR_COMPONENT postsynaptic density (IDA) via [WBPaper00027017] Schaefer H et al. (2006) | [GO:0005515] MOLECULAR_FUNCTION protein binding (IEA)
W03D8.9	W03D8.9		[GO:0016021] CELLULAR_COMPONENT integral to membrane (IEA)	[LSE0730] Unnamed protein
W03G1.3	W03G1.3
W04A8.1	W04A8.1	W04A8.1 encodes a protein weakly similar to human microcephalin (MCPH1; OMIM:607117, mutated in primary microcephaly); while their primary sequence similarity is very subtle (only being detectable with psi-BLAST on NCBI-nr, using C. briggsae CBG13622 as a query sequence), both W04A8.1 and microcephalin has similar ordering of BRCT domains (one N-terminal, two C-terminal); W04A8.1 has no obvious f…	[GO:0005622] CELLULAR_COMPONENT intracellular (IEA) | [GO:0002119] BIOLOGICAL_PROCESS nematode larval development (IMP)	[LSE1196] Unnamed protein
W04C9.4	W04C9.4
W04D2.1	atn-1	atn-1 encodes an alpha-actinin homolog.	[GO:0003779] MOLECULAR_FUNCTION actin binding (IEA) | [GO:0005509] MOLECULAR_FUNCTION calcium ion binding (IEA) | [GO:0009792] BIOLOGICAL_PROCESS embryonic development ending in birth or egg hatching (IMP) | [GO:0040010] BIOLOGICAL_PROCESS positive regulation of growth rate (IMP)	[KOG0035] Ca2+-binding actin-bundling protein (actinin), alpha chain (EF-Hand protein superfamily)
W06H8.8	ttn-1	ttn-1, through multiple splicing, encodes at least six protein isoforms that are orthologs of titin (OMIM:188840, mutated in cardiomyopathy or tibial muscular dystrophy), with the three largest isoforms being 2.2 MDa, 1.2 MDa and 301 kDa; TTN-1 isoforms are expressed in body wall and vulval muscle, localized to the centers of I-bands, with the two largest isoforms expressed in all muscles except …	[GO:0004672] MOLECULAR_FUNCTION protein kinase activity (IEA) | [GO:0005524] MOLECULAR_FUNCTION ATP binding (IEA) | [GO:0006468] BIOLOGICAL_PROCESS protein amino acid phosphorylation (IEA) | [GO:0004713] MOLECULAR_FUNCTION protein tyrosine kinase activity (IEA) | [GO:0004674] MOLECULAR_FUNCTION protein serine/threonine kinase activity (IEA)
W08E12.3	W08E12.3		[GO:0009055] MOLECULAR_FUNCTION electron carrier activity (IEA)	[LSE1069] Unnamed protein
W08G11.3	W08G11.3
W09G3.2	W09G3.2			[KOG0396] Uncharacterized conserved protein
W09H1.6	lec-1	lec-1 encodes a tandem repeat-type galectin in which each galectin domain is homologous to typical vertebrate 14-kDa-type galectins; the two sugar binding sites have distinct sugar binding properties in vitro and lec-1 is expressed most abundantly in the adult cuticle.	[GO:0060102] CELLULAR_COMPONENT collagen and cuticulin-based cuticle extracellular matrix (IDA) via [WBPaper00004537] Arata Y et al. (2001) | [GO:0016936] MOLECULAR_FUNCTION galactoside binding (IDA) via [WBPaper00004274] Hirabayashi J et al. (2000) | [GO:0005529] MOLECULAR_FUNCTION sugar binding (IEA)	[KOG3587] Galectin, galactose-binding lectin
W10D9.4	nfyb-1		[GO:0003677] MOLECULAR_FUNCTION DNA binding (IEA) | [GO:0005634] CELLULAR_COMPONENT nucleus (IEA) | [GO:0005622] CELLULAR_COMPONENT intracellular (IEA) | [GO:0043565] MOLECULAR_FUNCTION sequence-specific DNA binding (IEA)	[KOG0869] CCAAT-binding factor, subunit A (HAP3)
Y102A5C.18	efl-1	efl-1 encodes a homolog of mammalian E2F that is required for embryonic asymmetry and that functions as a transcriptional repressor; during vulval development, efl-1, a class B synMuv gene, acts with class B synMuv genes dpl-1 and lin-35/Rb to antagonize receptor tyrosine kinase and Ras-mediated signaling; EFL-1 also negatively regulates the G1 to S phase cell cycle transition.	[GO:0046580] BIOLOGICAL_PROCESS negative regulation of Ras protein signal transduction (IMP) via [WBPaper00004635] Ceol CJ et al. (2001) | [GO:0040027] BIOLOGICAL_PROCESS negative regulation of vulval development (IMP) via [WBPaper00004589] Aravind L et al. (2001) | [GO:0045749] BIOLOGICAL_PROCESS negative regulation of S phase of mitotic cell cycle (IMP) via [WBPaper00004589] Aravind L et al. (2…	[KOG2577] Transcription factor E2F/dimerization partner (TDP)
Y104H12A.1	nhr-41	nhr-41 encodes a nuclear receptor of the NR2D1 subfamily that is orthologous to the Drosophila DHR78 nuclear receptor essential for the onset of metamorphosis, and the mammalian TR2 and TR4 receptors which are expressed in androgen-sensitive organs and brain tissue, respectively; by homology, NHR-41 likely functions as a transcription factor that, based upon RNAi experiments, plays a role in the …	[GO:0003677] MOLECULAR_FUNCTION DNA binding (IEA) | [GO:0004879] MOLECULAR_FUNCTION ligand-dependent nuclear receptor activity (IEA) | [GO:0005634] CELLULAR_COMPONENT nucleus (IEA) | [GO:0006355] BIOLOGICAL_PROCESS regulation of transcription, DNA-dependent (IEA) | [GO:0003700] MOLECULAR_FUNCTION transcription factor activity (IEA) | [GO:0008270] MOLECULAR_FUNCTION zinc ion binding (IEA) | [GO:00…	[TWOG0091] C4-type Zn-finger
Y105C5B.19	Y105C5B.19		[GO:0005198] MOLECULAR_FUNCTION structural molecule activity (IEA)	[LSE0678] Unnamed protein
Y105C5B.21	jac-1	jac-1 encodes the C. elegans p120 catenin orthologue; by homology, JAC-1 is predicted to be a component of the cadherin-catenin complex (CCC); although loss of jac-1 activity via RNAi does not result in obvious defects, jac-1(RNAi) does enhance embryonic morphogenesis defects produced by weak loss-of-function mutations in hmp-1/alpha-catenin, suggesting that JAC-1 positively regulates cadherin-ca…	[GO:0005488] MOLECULAR_FUNCTION binding (IEA)	[KOG1048] Neural adherens junction protein Plakophilin and related Armadillo repeat proteins
Y105E8A.6	unc-95	unc-95 encodes a LIM domain-containing protein related to Drosophila and vertebrate paxillins; UNC-95 is required for locomotion and organization of thick and thin filaments in body wall muscle; by homology, UNC-95 may function as an anchor protein that links signaling and cytoskeletal proteins at focal adhesions; in vitro, UNC-95 interacts with RNF-5, a RING finger protein that may function as a…	[GO:0008270] MOLECULAR_FUNCTION zinc ion binding (IEA) | [GO:0040011] BIOLOGICAL_PROCESS locomotion (IMP) | [GO:0018991] BIOLOGICAL_PROCESS oviposition (IMP)	[KOG1703] Adaptor protein Enigma and related PDZ-LIM proteins
Y105E8B.4	bath-40		[GO:0005515] MOLECULAR_FUNCTION protein binding (IEA)	[KOG1987] Speckle-type POZ protein SPOP and related proteins with TRAF, MATH and BTB/POZ domains
Y105E8B.5	Y105E8B.5	Y105E8B.5 encodes an ortholog of human HYPOXANTHINE PHOSPHORIBOSYLTRANSFERASE 1 (HPRT1), which when mutated leads to Lesch-Nyhan syndrome (OMIM:308000).	[GO:0004422] MOLECULAR_FUNCTION hypoxanthine phosphoribosyltransferase activity (IEA) | [GO:0005737] CELLULAR_COMPONENT cytoplasm (IEA) | [GO:0006166] BIOLOGICAL_PROCESS purine ribonucleoside salvage (IEA)	[KOG3367] Hypoxanthine-guanine phosphoribosyltransferase
Y111B2A.1	Y111B2A.1		[GO:0004672] MOLECULAR_FUNCTION protein kinase activity (IEA) | [GO:0005524] MOLECULAR_FUNCTION ATP binding (IEA) | [GO:0006468] BIOLOGICAL_PROCESS protein amino acid phosphorylation (IEA) | [GO:0004713] MOLECULAR_FUNCTION protein tyrosine kinase activity (IEA) | [GO:0004674] MOLECULAR_FUNCTION protein serine/threonine kinase activity (IEA)	[KOG0671] LAMMER dual specificity kinases
Y113G7A.6	ttx-1	ttx-1 encodes a homeodomain protein that is a member of the OTD/OTX subclass of homeodomain transcription factors; ttx-1 is expressed at higher levels in the AFD thermosensory neurons as compared to the AWB olfactory neurons and is necessary and partly sufficient for specification of the AFD thermosensory neuron fate and thus for proper AFD-mediated thermosensory behavior and normal expression of…	[GO:0040040] BIOLOGICAL_PROCESS thermosensory behavior (IMP) via [WBPaper00006343] Satterlee JS et al. (2004) | [GO:0003700] MOLECULAR_FUNCTION transcription factor activity (IEA) | [GO:0005634] CELLULAR_COMPONENT nucleus (IEA) | [GO:0006355] BIOLOGICAL_PROCESS regulation of transcription, DNA-dependent (IEA) | [GO:0043565] MOLECULAR_FUNCTION sequence-specific DNA binding (IEA) | [GO:0003677] MOL…	[KOG2251] Homeobox transcription factor
Y119C1A.1	Y119C1A.1		[GO:0005622] CELLULAR_COMPONENT intracellular (IEA) | [GO:0008270] MOLECULAR_FUNCTION zinc ion binding (IEA) | [GO:0003676] MOLECULAR_FUNCTION nucleic acid binding (IEA) | [GO:0008168] MOLECULAR_FUNCTION methyltransferase activity (IEA) | [GO:0032259] BIOLOGICAL_PROCESS methylation (IEA)
Y11D7A.14	Y11D7A.14	Y11D7A.14 encodes a putative myosin, with an N-terminal myosin head motor domain and a C-terminal coiled-coil domain; Y11D7A.14 has no obvious function in mass RNAi assays.	[GO:0003774] MOLECULAR_FUNCTION motor activity (IEA) | [GO:0005524] MOLECULAR_FUNCTION ATP binding (IEA) | [GO:0016459] CELLULAR_COMPONENT myosin complex (IEA)	[KOG0161] Myosin class II heavy chain
Y17G9B.9	Y17G9B.9		[GO:0009792] BIOLOGICAL_PROCESS embryonic development ending in birth or egg hatching (IMP)	[LSE0765] Unnamed protein
Y19D10A.9	clec-209		[GO:0005488] MOLECULAR_FUNCTION binding (IEA)	[KOG4297] C-type lectin
Y22D7AL.5	hsp-60	hsp-60 encodes a mitochondrial-specific chaperone that is a member of the GroE/Hsp10/60 superfamily of molecular chaperones; hsp-60 is believed to be involved in the mitochondrial unfolded protein response, as hsp-60 expression, normally broadly detected during development, is greatly increased in response to treatments that disrupt mitochondrial protein handling; loss of hsp-60 activity via RNAi…	[GO:0034514] BIOLOGICAL_PROCESS mitochondrial unfolded protein response (IEP) via [WBPaper00024269] Yoneda T et al. (2004) | [GO:0000302] BIOLOGICAL_PROCESS response to reactive oxygen species (IEP) via [WBPaper00024269] Yoneda T et al. (2004) | [GO:0007005] BIOLOGICAL_PROCESS mitochondrion organization and biogenesis (IMP) via [WBPaper00027723] Benedetti C et al. (2006) | [GO:0009792] BIOLOGICAL…	[KOG0356] Mitochondrial chaperonin, Cpn60/Hsp60p
Y37D8A.6	Y37D8A.6		[GO:0016021] CELLULAR_COMPONENT integral to membrane (IEA)	[LSE0687] Unnamed protein
Y37E11AL.3	Y37E11AL.3
Y37E11AR.1	Y37E11AR.1		[GO:0016021] CELLULAR_COMPONENT integral to membrane (IEA)	[KOG3547] Bestrophin (Best vitelliform macular dystrophy-associated protein)
Y37E3.11	Y37E3.11		[GO:0003824] MOLECULAR_FUNCTION catalytic activity (IEA) | [GO:0009058] BIOLOGICAL_PROCESS biosynthetic process (IEA)	[KOG2803] Choline phosphate cytidylyltransferase/Predicted CDP-ethanolamine synthase
Y37H2A.4	fbxa-107	This gene encodes a protein containing an F-box, a motif predicted to mediate protein-protein interactions either with homologs of yeast Skp-1p or with other proteins; this gene's encoded protein also contains an FTH/DUF38 motif, which may also mediate protein-protein interaction.		[LSE0146] Uncharacterized protein
Y38C1AA.7	Y38C1AA.7		[GO:0016021] CELLULAR_COMPONENT integral to membrane (IEA)	[LSE0955] Unnamed protein
Y38C1BA.2	snn-1		[GO:0007269] BIOLOGICAL_PROCESS neurotransmitter secretion (IEA) | [GO:0008021] CELLULAR_COMPONENT synaptic vesicle (IEA) | [GO:0003824] MOLECULAR_FUNCTION catalytic activity (IEA) | [GO:0005524] MOLECULAR_FUNCTION ATP binding (IEA)	[KOG3895] Synaptic vesicle protein Synapsin
Y38E10A.6	Y38E10A.6		[GO:0003700] MOLECULAR_FUNCTION transcription factor activity (IEA) | [GO:0005634] CELLULAR_COMPONENT nucleus (IEA) | [GO:0006355] BIOLOGICAL_PROCESS regulation of transcription, DNA-dependent (IEA) | [GO:0043565] MOLECULAR_FUNCTION sequence-specific DNA binding (IEA) | [GO:0003677] MOLECULAR_FUNCTION DNA binding (IEA) | [GO:0045449] BIOLOGICAL_PROCESS regulation of transcription (IEA) | [GO:0009…
Y39A1A.3	Y39A1A.3			[KOG4537] Zn-ribbon-containing protein implicated in mitosis
Y39A1C.3	cey-4	cey-4 encodes a Y box-containing protein with no known function in vivo; CEY-4 associates with CGH-1 and CEY-2/3 in cytoplasmic particles of the gonad and early embryo.	[GO:0003677] MOLECULAR_FUNCTION DNA binding (IEA) | [GO:0006355] BIOLOGICAL_PROCESS regulation of transcription, DNA-dependent (IEA) | [GO:0003676] MOLECULAR_FUNCTION nucleic acid binding (IEA)	[KOG3070] Predicted RNA-binding protein containing PIN domain and invovled in translation or RNA processing
Y39B6A.12	bed-1		[GO:0003677] MOLECULAR_FUNCTION DNA binding (IEA) | [GO:0000003] BIOLOGICAL_PROCESS reproduction (IMP)
Y39B6A.16	Y39B6A.16	Y39B6A.16 encodes a RING finger protein orthologous to budding yeast Cst9p (meiotically expressed) and human RNF212 (associated with varying recombination rate); Y39B6A.16 is required in mass RNAi assays for embryonic viability; Y39B6A.16 is paralogous to ZHP-3, D1081.9, and F55A12.10.	[GO:0009792] BIOLOGICAL_PROCESS embryonic development ending in birth or egg hatching (IMP)	[KOG4739] Uncharacterized protein involved in synaptonemal complex formation
Y39B6A.20	asp-1	asp-1 encodes a homolog of cathepsin D aspartic protease; it is transcribed exclusively in intestinal cells of the late embryo and early larvae and is not observed in older larvae or adults; ASP-1 is dispensable for neuronal degeneration.	[GO:0030163] BIOLOGICAL_PROCESS protein catabolic process (ISS) via [WBPaper00004299] Tcherepanova IY et al. (2000) | [GO:0005623] CELLULAR_COMPONENT cell (IDA) via [WBPaper00004299] Tcherepanova IY et al. (2000) | [GO:0004175] MOLECULAR_FUNCTION endopeptidase activity (ISS) via [WBPaper00004299] Tcherepanova IY et al. (2000) | [GO:0004190] MOLECULAR_FUNCTION aspartic-type endopeptidase activity …	[KOG1339] Aspartyl protease
Y39B6A.38	reps-1		[GO:0005509] MOLECULAR_FUNCTION calcium ion binding (IEA)	[KOG1955] Ral-GTPase effector RALBP1
Y39B6A.46	ztf-20		[GO:0005622] CELLULAR_COMPONENT intracellular (IEA) | [GO:0008270] MOLECULAR_FUNCTION zinc ion binding (IEA)
Y39G10AR.13	icp-1	The icp-1 gene encodes a 'chromosomal passenger protein'; inactivation of icp-1 by RNAi leads to a complete failure of chromosome segregation during the first mitotic division of embryonic development.	[GO:0000776] CELLULAR_COMPONENT kinetochore (IDA) via [WBPaper00024358] Cockell MM et al. (2004) | [GO:0009792] BIOLOGICAL_PROCESS embryonic development ending in birth or egg hatching (IMP) | [GO:0000910] BIOLOGICAL_PROCESS cytokinesis (IMP) | [GO:0000003] BIOLOGICAL_PROCESS reproduction (IMP)	[KOG4456] Inner centromere protein (INCENP), C-terminal domain
Y39G10AR.15	Y39G10AR.15			[LSE1027] Unnamed protein
Y40C5A.1	Y40C5A.1		[GO:0008270] MOLECULAR_FUNCTION zinc ion binding (IEA)	[KOG4582] Uncharacterized conserved protein, contains ZZ-type Zn-finger
Y42A5A.2	lact-8	lact-8 encodes a beta-lactamase domain-containing protein that contains a predicted transmembrane domain in its N terminus.	[GO:0016021] CELLULAR_COMPONENT integral to membrane (IEA)	[TWOG0847] Unnamed protein
Y42G9A.1	Y42G9A.1		[GO:0040018] BIOLOGICAL_PROCESS positive regulation of multicellular organism growth (IMP)
Y45G12C.2	gst-10	gst-10 encodes a predicted glutathione S-transferase with similarity to human glutathione S-transferase P.		[KOG1695] Glutathione S-transferase
Y45G5AM.1	nhr-114	nhr-114 encodes, by alternative splicing, two isoforms of a nuclear hormone receptor that specifically binds GPA-13 in yeast two-hybrid assays; the interaction of NHR-114 with GPA-13 is independent of whether GPA-13 is constitutively activated or not; NHR-114 is expressed in intestine (and weakly in hypodermal cells), with mainly nuclear localization; NHR-114 has no obvious function or phenotype …	[GO:0003677] MOLECULAR_FUNCTION DNA binding (IEA) | [GO:0004879] MOLECULAR_FUNCTION ligand-dependent nuclear receptor activity (IEA) | [GO:0005634] CELLULAR_COMPONENT nucleus (IEA) | [GO:0006355] BIOLOGICAL_PROCESS regulation of transcription, DNA-dependent (IEA) | [GO:0003700] MOLECULAR_FUNCTION transcription factor activity (IEA) | [GO:0003707] MOLECULAR_FUNCTION steroid hormone receptor activi…	[KOG3575] Hormone receptors
Y46G5A.1	tbc-17		[GO:0005097] MOLECULAR_FUNCTION Rab GTPase activator activity (IEA) | [GO:0005622] CELLULAR_COMPONENT intracellular (IEA) | [GO:0032313] BIOLOGICAL_PROCESS regulation of Rab GTPase activity (IEA) | [GO:0000003] BIOLOGICAL_PROCESS reproduction (IMP)	[KOG1102] Rab6 GTPase activator GAPCenA and related TBC domain proteins
Y47G6A.14	Y47G6A.14		[GO:0005515] MOLECULAR_FUNCTION protein binding (IEA) | [GO:0008270] MOLECULAR_FUNCTION zinc ion binding (IEA)	[LSE1177] Unnamed protein
Y47H9C.10	fbxa-216
Y48A6B.11	rsa-2		[GO:0033365] BIOLOGICAL_PROCESS protein localization in organelle (IMP) via [WBPaper00028993] Schlaitz AL et al. (2007) | [GO:0007052] BIOLOGICAL_PROCESS mitotic spindle organization and biogenesis (IMP) via [WBPaper00028993] Schlaitz AL et al. (2007) | [GO:0005813] CELLULAR_COMPONENT centrosome (IDA) via [WBPaper00028993] Schlaitz AL et al. (2007) | [GO:0030674] MOLECULAR_FUNCTION protein bindin…
Y48A6B.4	fipr-17		[GO:0016021] CELLULAR_COMPONENT integral to membrane (IEA)	[LSE1140] Unnamed protein
Y48E1B.12	csc-1		[GO:0005694] CELLULAR_COMPONENT chromosome (IDA) via [WBPaper00005872] Romano A et al. (2003) | [GO:0051233] CELLULAR_COMPONENT spindle midzone (IDA) via [WBPaper00005872] Romano A et al. (2003) | [GO:0005819] CELLULAR_COMPONENT spindle (IDA) via [WBPaper00005872] Romano A et al. (2003) | [GO:0009792] BIOLOGICAL_PROCESS embryonic development ending in birth or egg hatching (IMP) | [GO:0000910] BI…
Y48E1B.3	Y48E1B.3			[KOG0367] Protein geranylgeranyltransferase Type I, beta subunit
Y48G1C.11	Y48G1C.11
Y49F6C.8	Y49F6C.8
Y51A2D.11	ttr-26			[LSE0506] Uncharacterized protein with conserved cysteine
Y51A2D.15	Y51A2D.15		[GO:0002009] BIOLOGICAL_PROCESS morphogenesis of an epithelium (IMP) | [GO:0018991] BIOLOGICAL_PROCESS oviposition (IMP) | [GO:0040035] BIOLOGICAL_PROCESS hermaphrodite genitalia development (IMP) | [GO:0010171] BIOLOGICAL_PROCESS body morphogenesis (IMP) | [GO:0040011] BIOLOGICAL_PROCESS locomotion (IMP)	[KOG4643] Uncharacterized coiled-coil protein
Y51H7C.3	Y51H7C.3
Y53C10A.12	hsf-1	hsf-1 encodes the C. elegans heat-shock transcription factor ortholog; HSF-1 functions as a transcriptional regulator of stress-induced gene expression whose activity is required for heat-shock and proteotoxicity response, larval development, innate immunity, and regulation of adult lifespan.	[GO:0008340] BIOLOGICAL_PROCESS determination of adult life span (IMP) via [WBPaper00006377] Morley JF et al. (2004) | [GO:0008340] BIOLOGICAL_PROCESS determination of adult life span (IGI) via [WBPaper00006377] Morley JF et al. (2004) | [GO:0040024] BIOLOGICAL_PROCESS dauer larval development (IGI) via [WBPaper00006377] Morley JF et al. (2004) | [GO:0003700] MOLECULAR_FUNCTION transcription fact…	[KOG0627] Heat shock transcription factor
Y53H1B.2	Y53H1B.2			[LSE1165] Unnamed protein
Y54E2A.11	eif-3.B		[GO:0003723] MOLECULAR_FUNCTION RNA binding (IEA) | [GO:0003743] MOLECULAR_FUNCTION translation initiation factor activity (IEA) | [GO:0006413] BIOLOGICAL_PROCESS translational initiation (IEA) | [GO:0040010] BIOLOGICAL_PROCESS positive regulation of growth rate (IMP) | [GO:0002119] BIOLOGICAL_PROCESS nematode larval development (IMP) | [GO:0010171] BIOLOGICAL_PROCESS body morphogenesis (IMP) | […	[KOG2314] Translation initiation factor 3, subunit b (eIF-3b)
Y54F10AM.5	Y54F10AM.5		[GO:0009792] BIOLOGICAL_PROCESS embryonic development ending in birth or egg hatching (IMP)	[KOG3458] NADH:ubiquinone oxidoreductase, NDUFA8/PGIV/19 kDa subunit
Y55B1AR.1	lec-6	lec-6 encodes a 'proto' type galectin (beta-galactosyl-binding lectin) containing a single carbohydrate recognition domain; by homology, LEC-6 may play roles in cell adhesion and aggregation, proliferation, or programmed cell death, but as loss of lec-6 activity via large-scale RNAi screens does not result in obvious abnormalities, the precise role of LEC-6 in C. elegans development and/or behavi…	[GO:0005529] MOLECULAR_FUNCTION sugar binding (IEA)	[KOG3587] Galectin, galactose-binding lectin
Y55F3BR.6	Y55F3BR.6
Y56A3A.12	Y56A3A.12		[GO:0016884] MOLECULAR_FUNCTION carbon-nitrogen ligase activity, with glutamine as amido-N-donor (IEA)	[KOG1212] Amidases
Y56A3A.32	wah-1	wah-1 encodes a putative flavin-adenine dinucleotide (FAD)-binding oxidoreductase orthologous to mammalian PDCD8 (AIF; OMIM:300169, mutated in Harlequin mice); WAH-1 is required for apoptotic DNA degratation, SCRM-1 phospholipid scramblase activity, phosphatidylserine exposure, rapid apoptosis during embryonic development, and rapid engulfment of apoptotic cells in the germline; WAH-1 is also req…	[GO:0006309] BIOLOGICAL_PROCESS DNA fragmentation during apoptosis (IDA) via [WBPaper00005558] Wang X et al. (2002) | [GO:0005739] CELLULAR_COMPONENT mitochondrion (IDA) via [WBPaper00005558] Wang X et al. (2002) | [GO:0005829] CELLULAR_COMPONENT cytosol (IDA) via [WBPaper00005558] Wang X et al. (2002) | [GO:0005634] CELLULAR_COMPONENT nucleus (IDA) via [WBPaper00005558] Wang X et al. (2002) | [G…	[KOG1346] Programmed cell death 8 (apoptosis-inducing factor)
Y57A10A.8	Y57A10A.8			[LSE0508] Uncharacterized protein
Y57G11A.2	Y57G11A.2		[GO:0008316] MOLECULAR_FUNCTION structural constituent of vitelline membrane (IEA) | [GO:0030704] BIOLOGICAL_PROCESS vitelline membrane formation (IEA)	[TWOG0195] Uncharacterized protein
Y59A8B.10	Y59A8B.10		[GO:0003723] MOLECULAR_FUNCTION RNA binding (IEA)	[KOG2191] RNA-binding protein NOVA1/PASILLA and related KH domain proteins
Y59A8B.22	Y59A8B.22		[GO:0005515] MOLECULAR_FUNCTION protein binding (IEA) | [GO:0007154] BIOLOGICAL_PROCESS cell communication (IEA) | [GO:0035091] MOLECULAR_FUNCTION phosphoinositide binding (IEA)
Y61A9LA.3	Y61A9LA.3			[LSE4043] Unnamed protein
Y62E10A.14	Y62E10A.14		[GO:0009792] BIOLOGICAL_PROCESS embryonic development ending in birth or egg hatching (IMP)	[LSE0765] Unnamed protein
Y63D3A.5	tfg-1		[GO:0001584] MOLECULAR_FUNCTION rhodopsin-like receptor activity (IEA) | [GO:0007186] BIOLOGICAL_PROCESS G-protein coupled receptor protein signaling pathway (IEA) | [GO:0016021] CELLULAR_COMPONENT integral to membrane (IEA) | [GO:0009792] BIOLOGICAL_PROCESS embryonic development ending in birth or egg hatching (IMP) | [GO:0002119] BIOLOGICAL_PROCESS nematode larval development (IMP) | [GO:001017…	[TWOG0208] Unnamed protein
Y66H1B.4	spl-1		[GO:0016831] MOLECULAR_FUNCTION carboxy-lyase activity (IEA) | [GO:0019752] BIOLOGICAL_PROCESS carboxylic acid metabolic process (IEA) | [GO:0030170] MOLECULAR_FUNCTION pyridoxal phosphate binding (IEA) | [GO:0003824] MOLECULAR_FUNCTION catalytic activity (IEA) | [GO:0016021] CELLULAR_COMPONENT integral to membrane (IEA) | [GO:0040010] BIOLOGICAL_PROCESS positive regulation of growth rate (IMP)	[KOG1383] Glutamate decarboxylase/sphingosine phosphate lyase
Y67A10A.9	Y67A10A.9	Y67A10A.9 encodes a claudin homolog that may be required for normal cohesion of apical junctions in epithelia; Y67A10A.9 is worm-specific, with obvious homologs only in C. elegans; Y67A10A.9 has no obvious function in mass RNAi assays; claudins are integral membrane proteins with four transmembrane sequences that are found in mammalian tight junctions (TJs), induce TJs when transgenically express…	[GO:0016021] CELLULAR_COMPONENT integral to membrane (IEA)	[LSE0688] Unnamed protein
Y69H2.10	Y69H2.10			[KOG1217] Fibrillins and related proteins containing Ca2+-binding EGF-like domains
Y69H2.3	Y69H2.3			[KOG1217] Fibrillins and related proteins containing Ca2+-binding EGF-like domains
Y71F9B.3	yop-1		[GO:0032541] CELLULAR_COMPONENT cortical endoplasmic reticulum (IDA) via [WBPaper00030808] Audhya A et al. (2007) | [GO:0016021] CELLULAR_COMPONENT integral to membrane (IEA)	[KOG1725] Protein involved in membrane traffic (YOP1/TB2/DP1/HVA22 family)
Y71G12B.9	lin-65	lin-65 is a encodes, by alternative splicing, two isoforms of a large (~600-residue), acid-rich, but unfamiliar protein that acts with the B class of synMuv genes (such as lin-35/Rb) to repress vulval induction, and that is required for fertility; LIN-65 isoforms share a ~400-residue N-terminal domain of low-complexity sequence which is probably nonglobular; in the longer LIN-65 isoform, there fo…	[GO:0000003] BIOLOGICAL_PROCESS reproduction (IMP) | [GO:0040027] BIOLOGICAL_PROCESS negative regulation of vulval development (IMP)
Y73B6BL.33	Y73B6BL.33		[GO:0003676] MOLECULAR_FUNCTION nucleic acid binding (IEA) | [GO:0000166] MOLECULAR_FUNCTION nucleotide binding (IEA) | [GO:0009792] BIOLOGICAL_PROCESS embryonic development ending in birth or egg hatching (IMP) | [GO:0040018] BIOLOGICAL_PROCESS positive regulation of multicellular organism growth (IMP)	[KOG4211] Splicing factor hnRNP-F and related RNA-binding proteins
Y73C8C.8	Y73C8C.8		[GO:0005515] MOLECULAR_FUNCTION protein binding (IEA) | [GO:0008270] MOLECULAR_FUNCTION zinc ion binding (IEA)	[LSE0577] Predicted E3 ubiquitin ligase
Y73F8A.26	Y73F8A.26			[KOG4459] Membrane-associated proteoglycan Leprecan
Y74C10AL.2	Y74C10AL.2		[GO:0016021] CELLULAR_COMPONENT integral to membrane (IEA)	[KOG3393] Predicted membrane protein
Y77E11A.2	Y77E11A.2		[GO:0003951] MOLECULAR_FUNCTION NAD+ kinase activity (IEA) | [GO:0008152] BIOLOGICAL_PROCESS metabolic process (IEA)	[KOG4180] Predicted kinase
Y77E11A.7	Y77E11A.7		[GO:0009792] BIOLOGICAL_PROCESS embryonic development ending in birth or egg hatching (IMP) | [GO:0002119] BIOLOGICAL_PROCESS nematode larval development (IMP) | [GO:0040007] BIOLOGICAL_PROCESS growth (IMP) | [GO:0040011] BIOLOGICAL_PROCESS locomotion (IMP) | [GO:0040010] BIOLOGICAL_PROCESS positive regulation of growth rate (IMP) | [GO:0040035] BIOLOGICAL_PROCESS hermaphrodite genitalia developm…
Y79H2A.1	brp-1	brp-1 encodes a glutamine-rich protein that is conserved in nematodes, but that has no known homologies or sequence motifs; BRP-1 is able to bypass the need for the S. cerevisiae mating pheromone MAP kinase cascade to activate the mating pheromone-responsive gene FUSl.	[GO:0016021] CELLULAR_COMPONENT integral to membrane (IEA)	[LSE4056] Unnamed protein
Y92H12A.2	Y92H12A.2		[GO:0005622] CELLULAR_COMPONENT intracellular (IEA) | [GO:0006464] BIOLOGICAL_PROCESS protein modification process (IEA) | [GO:0016881] MOLECULAR_FUNCTION acid-amino acid ligase activity (IEA) | [GO:0005515] MOLECULAR_FUNCTION protein binding (IEA)	[KOG0940] Ubiquitin protein ligase RSP5/NEDD4
Y95B8A.2	Y95B8A.2
ZC15.3	ZC15.3			[LSE0553] C2H2-type Zn-finger protein
ZC239.15	ZC239.15		[GO:0005515] MOLECULAR_FUNCTION protein binding (IEA)
ZC373.5	ZC373.5		[GO:0046872] MOLECULAR_FUNCTION metal ion binding (IEA) | [GO:0040011] BIOLOGICAL_PROCESS locomotion (IMP)	[KOG2631] Class II aldolase/adducin N-terminal domain protein
ZC376.4	ZC376.4		[GO:0003700] MOLECULAR_FUNCTION transcription factor activity (IEA) | [GO:0005634] CELLULAR_COMPONENT nucleus (IEA) | [GO:0006355] BIOLOGICAL_PROCESS regulation of transcription, DNA-dependent (IEA) | [GO:0043565] MOLECULAR_FUNCTION sequence-specific DNA binding (IEA) | [GO:0003677] MOLECULAR_FUNCTION DNA binding (IEA) | [GO:0045449] BIOLOGICAL_PROCESS regulation of transcription (IEA)	[LSE0715] Unnamed protein
ZC395.8	ztf-8		[GO:0005622] CELLULAR_COMPONENT intracellular (IEA) | [GO:0008270] MOLECULAR_FUNCTION zinc ion binding (IEA) | [GO:0000003] BIOLOGICAL_PROCESS reproduction (IMP) | [GO:0040011] BIOLOGICAL_PROCESS locomotion (IMP) | [GO:0040010] BIOLOGICAL_PROCESS positive regulation of growth rate (IMP)
ZC434.2	rps-7	rps-7 encodes a small ribosomal subunit S7 protein.	[GO:0003735] MOLECULAR_FUNCTION structural constituent of ribosome (IEA) | [GO:0005622] CELLULAR_COMPONENT intracellular (IEA) | [GO:0005840] CELLULAR_COMPONENT ribosome (IEA) | [GO:0006412] BIOLOGICAL_PROCESS translation (IEA) | [GO:0005215] MOLECULAR_FUNCTION transporter activity (IEA) | [GO:0006810] BIOLOGICAL_PROCESS transport (IEA) | [GO:0016020] CELLULAR_COMPONENT membrane (IEA) | [GO:00097…	[KOG3320] 40S ribosomal protein S7
ZK1053.3	ZK1053.3
ZK1055.7	ZK1055.7			[LSE0742] Unnamed protein
ZK1067.1	let-23	let-23 encodes an EGF-receptor-family transmembrane tyrosine kinase that affects viability, inductive signaling during development of the vulva, male spicule formation, posterior development of the epidermis, ovulation and behavioral quiescience during lethargus; it is genetically upstream of the let-60/RAS pathway with respect to viability and vulval development, is upstream of phosopholipase C …	[GO:0040026] BIOLOGICAL_PROCESS positive regulation of vulval development (IMP) via [WBPaper00000762] Ferguson EL et al. (1985) | [GO:0002119] BIOLOGICAL_PROCESS nematode larval development (IMP) via [WBPaper00000163] Herman RK (1978) | [GO:0030539] BIOLOGICAL_PROCESS male genitalia development (IMP) via [WBPaper00002043] Chamberlin HM et al. (1994) | [GO:0001542] BIOLOGICAL_PROCESS ovulation fro…	[KOG1025] Epidermal growth factor receptor EGFR and related tyrosine kinases
ZK1067.7	pqn-95	The protein product of this gene is predicted to contain a glutamine/asparagine (Q/N)-rich ('prion') domain, by the algorithm of Michelitsch and Weissman (as of the WS77 release of WormBase, i.e., in wormpep77).	[GO:0016021] CELLULAR_COMPONENT integral to membrane (IEA) | [GO:0009792] BIOLOGICAL_PROCESS embryonic development ending in birth or egg hatching (IMP)
ZK1098.4	ZK1098.4		[GO:0044237] BIOLOGICAL_PROCESS cellular metabolic process (IEA)	[KOG1466] Translation initiation factor 2B, alpha subunit (eIF-2Balpha/GCN3)
ZK1193.5	dve-1	dve-1 encodes, by alternative splicing, three proteins with a COMPASS (CMP) domain and two homeodomains; dve-1 interacts with two or more components of the EGF/RAS signalling pathway, and is required for such signalling in vulval development; the CMP domain is found in the N-terminus of SATB-class CUT homeodomain proteins (e.g. human SATB1), and in Drosophila DEFECTIVE PROVENTRICULUS (DVE), to wh…	[GO:0009792] BIOLOGICAL_PROCESS embryonic development ending in birth or egg hatching (IMP) via [WBPaper00031084] Haynes CM et al. (2007) | [GO:0005634] CELLULAR_COMPONENT nucleus (IDA) via [WBPaper00031084] Haynes CM et al. (2007) | [GO:0005634] CELLULAR_COMPONENT nucleus (IEA) | [GO:0051087] MOLECULAR_FUNCTION chaperone binding (IPI) via [WBPaper00031084] Haynes CM et al. (2007) | [GO:0003700] …	[KOG3755] SATB1 matrix attachment region binding protein
ZK121.2	ZK121.2		[GO:0003676] MOLECULAR_FUNCTION nucleic acid binding (IEA)	[KOG2953] mRNA-binding protein Encore
ZK287.6	ztf-9
ZK353.6	lap-1	The lap-1 gene encodes a homolog of the zinc metalloprotease leucine aminopeptidase LAP that is predicted to be mitochondrial.	[GO:0004177] MOLECULAR_FUNCTION aminopeptidase activity (IEA) | [GO:0005622] CELLULAR_COMPONENT intracellular (IEA) | [GO:0006508] BIOLOGICAL_PROCESS proteolysis (IEA)	[KOG2597] Predicted aminopeptidase of the M17 family
ZK377.1	wrt-6	wrt-6 encodes a hedgehog-like protein, with (from N- to C-terminus) a signal sequence, a Wart domain, an short region of low-complexity sequence, and a Hint/Hog domain; WRT-6 is expressed in sheath and socket cells of anterior sensilla, seam cells, and hypodermis; the Hint/Hog domain is predicted to cut WRT-6 into two halves and then covalently link cholesterol to the C-terminus of the Wart domai…	[GO:0007154] BIOLOGICAL_PROCESS cell communication (IEA) | [GO:0007275] BIOLOGICAL_PROCESS multicellular organismal development (IEA) | [GO:0006508] BIOLOGICAL_PROCESS proteolysis (IEA) | [GO:0008233] MOLECULAR_FUNCTION peptidase activity (IEA) | [GO:0016539] BIOLOGICAL_PROCESS intein-mediated protein splicing (IEA) | [GO:0018996] BIOLOGICAL_PROCESS molting cycle, collagen and cuticulin-based cut…	[KOG3638] Sonic hedgehog and related proteins
ZK484.1	ZK484.1		[GO:0004857] MOLECULAR_FUNCTION enzyme inhibitor activity (IEA) | [GO:0008073] MOLECULAR_FUNCTION ornithine decarboxylase inhibitor activity (IEA)
ZK484.2	haf-9	haf-9 is orthologous to the human gene ATP-BINDING CASSETTE, SUB-FAMILY B (MDR/TAP), MEMBER 3 (TAP2; OMIM:170261), which when mutated leads to disease.	[GO:0005524] MOLECULAR_FUNCTION ATP binding (IEA) | [GO:0006810] BIOLOGICAL_PROCESS transport (IEA) | [GO:0016021] CELLULAR_COMPONENT integral to membrane (IEA) | [GO:0042626] MOLECULAR_FUNCTION ATPase activity, coupled to transmembrane movement of substances (IEA) | [GO:0016887] MOLECULAR_FUNCTION ATPase activity (IEA) | [GO:0000166] MOLECULAR_FUNCTION nucleotide binding (IEA) | [GO:0017111] MOL…	[KOG0058] Peptide exporter, ABC superfamily
ZK484.3	ZK484.3
ZK593.3	ZK593.3		[GO:0016021] CELLULAR_COMPONENT integral to membrane (IEA)
ZK616.10	ehn-3	ehn-3 encodes a nuclear Zn-finger protein with no obvious orthologs; EHN-3 controls development of somatic gonadal precursors (SGPs), and enables both HND-1 and TRA-1 functions in gonadogenesis; EHN-2 is expressed in SGP nuclei; ehn-3 expression is regulated by HND-1, while EHN-3 regulates tra-1 expression; enh-3(q689) homozygotes have mild defects in gonadogenesis, but double homozygotes also ca…	[GO:0005622] CELLULAR_COMPONENT intracellular (IEA) | [GO:0008270] MOLECULAR_FUNCTION zinc ion binding (IEA)
ZK652.1	snr-5	snr-5 encodes an ortholog of human small nuclear ribonucleoprotein SmF, a protein that forms part of a heptameric complex required for biogenesis and function of the snRNPs that catalyze mRNA splicing; in combination with the gene that encodes the human SmE and SmG orthologs (snr-6 and snr-7, respectively), snr-5 affects embryonic viability and nuclear association and localization of P granules i…	[GO:0009792] BIOLOGICAL_PROCESS embryonic development ending in birth or egg hatching (IMP) | [GO:0000003] BIOLOGICAL_PROCESS reproduction (IMP) | [GO:0002119] BIOLOGICAL_PROCESS nematode larval development (IMP) | [GO:0040007] BIOLOGICAL_PROCESS growth (IMP) | [GO:0018996] BIOLOGICAL_PROCESS molting cycle, collagen and cuticulin-based cuticle (IMP) | [GO:0040027] BIOLOGICAL_PROCESS negative regu…	[KOG3482] Small nuclear ribonucleoprotein (snRNP) SMF
ZK673.4	ZK673.4	ZK673.4 encodes a protein with a THAP or THAP-like domain; other proteins with such domains include LIN-15A, LIN-15B, LIN-36, and HIM-17 (which all interact with LIN-35/Rb), as well as CDC-14B, CTB-1, GON-14, and ~100 other proteins such as Drosophila P element transposase and human nuclear proapoptotic factor THAP1.	[GO:0003677] MOLECULAR_FUNCTION DNA binding (IEA)
ZK688.9	ZK688.9	ZK688.9 encodes the C. elegans ortholog of TIP41, a protein first identified in Saccharomyces cerevisiae that physically interacts with and negatively regulates activity of TAP42, a protein phosphatase 2A regulatory subunit; ZK688.9(RNAi) in wild-type animals results in fertility defects in F1 hermaphrodites, who exhibit a 80-90% decrease in the total number of eggs laid, and ~80% embryonic letha…	[GO:0040011] BIOLOGICAL_PROCESS locomotion (IMP) | [GO:0018991] BIOLOGICAL_PROCESS oviposition (IMP)
ZK822.4	ZK822.4			[LSE0521] Predicted alpha-helical protein
ZK829.6	tgt-1	tgt-1 encodes a tRNA-guanine transglycosylase predicted to be mitochondrial.	[GO:0006400] BIOLOGICAL_PROCESS tRNA modification (IEA) | [GO:0008479] MOLECULAR_FUNCTION queuine tRNA-ribosyltransferase activity (IEA) | [GO:0008616] BIOLOGICAL_PROCESS queuosine biosynthetic process (IEA)	[KOG3908] Queuine-tRNA ribosyltransferase
ZK836.1	lon-3	lon-3 encodes a cuticle collagen; during development, lon-3 acts downstream of the TGF-beta signaling pathway to specify body length; lon-3 reporter fusions are expressed in hypodermal cells and LON-3 appears to localize to the surface of the animal, consistent with a role in cuticle formation.	[GO:0040015] BIOLOGICAL_PROCESS negative regulation of multicellular organism growth (IMP) via [WBPaper00005272] Nystrom J et al. (2002) | [GO:0010171] BIOLOGICAL_PROCESS body morphogenesis (IGI) via [WBPaper00005272] Nystrom J et al. (2002) | [GO:0016021] CELLULAR_COMPONENT integral to membrane (IEA)	[KOG3544] Collagens (type IV and type XIII), and related proteins
ZK849.2	ZK849.2		[GO:0005515] MOLECULAR_FUNCTION protein binding (IEA)
ZK858.4	mel-26	mel-26 encodes a MATH and BTB/POZ domain-containing protein that functions as a novel substrate-specific adaptor of the CUL-3-containing E3 ubiquitin ligase; MEL-26 is required maternally for formation of mitotic spindles in the early embryo, and as a component of a ubiquitin ligase complex, for degradation of the microtubule-severing protein MEI-1 at the meiosis to mitosis transition; MEL-26 is …	[GO:0005515] MOLECULAR_FUNCTION protein binding (IEA) | [GO:0009792] BIOLOGICAL_PROCESS embryonic development ending in birth or egg hatching (IMP) | [GO:0010171] BIOLOGICAL_PROCESS body morphogenesis (IMP) | [GO:0002119] BIOLOGICAL_PROCESS nematode larval development (IMP) | [GO:0040007] BIOLOGICAL_PROCESS growth (IMP)	[KOG1987] Speckle-type POZ protein SPOP and related proteins with TRAF, MATH and BTB/POZ domains
ZK909.4	ces-2	ces-2 encodes a basic region leucine-zipper (bZIP) transcription factor, most similar in sequence and binding specificity to the PAR (proline- and acid-rich) subfamily of bZIP proteins; ces-2 is required to activate programmed cell death in the sister cells of the serotoninergic neurosecretory motor (NSM) neurons, and is transcriptionally inhibited by activated LET-60(G12V).	[GO:0006915] BIOLOGICAL_PROCESS apoptosis (IMP) via [WBPaper00001433] Ellis RE et al. (1991) | [GO:0019987] BIOLOGICAL_PROCESS negative regulation of anti-apoptosis (IGI) via [WBPaper00001433] Ellis RE et al. (1991) | [GO:0045449] BIOLOGICAL_PROCESS regulation of transcription (TAS) via [WBPaper00002515] Metzstein MM et al. (1996) | [GO:0043068] BIOLOGICAL_PROCESS positive regulation of programme…	[KOG3119] Basic region leucine zipper transcription factor
Experimental Evidence Codes: EXP: Inferred from Experiment, IDA: Inferred from Direct Assay, IPI: Inferred from Physical Interaction, IMP: Inferred from Mutant Phenotype, IGI: Inferred from Genetic Interaction, IEP: Inferred from Expression Patter.
Computational Analysis Evidence Codes: ISS: Inferred from Sequence or Structural Similarity, ISO: Inferred from Sequence Orthology, ISA: Inferred from Sequence Alignment, ISM: Inferred from Sequence Model, IGC: Inferred from Genomic Context, IGC: Inferred from Genomic Context, RCA: inferred from Reviewed Computational Analysis
Author Statement Evidence Codes, TAS: Traceable Author Statement, NAS: Non-traceable Author Statement
Curator Statement Evidence Codes, IC: Inferred by Curator, ND: No biological Data available
Automatically-assigned Evidence Codes: IEA: Inferred from Electronic Annotation

## Sheet: Supplemental Table S8
Supplemental Table S8
Interacting protein ID	Interacting protein gene name	Cellular Component
EGAP2.3	pho-1	Integral to membrane
T18H9.2	asp-2	Integral to membrane
ZK484.2	haf-9	Integral to membrane
F54F3.1	nid-1	Integral to membrane
T27E9.1	ant-1.1	Integral to membrane
Y66H1B.4	spl-1	Integral to membrane
Y71F9B.3	yop-1	Integral to membrane
F58A3.2	egl-15	Integral to membrane
W01D2.5	W01D2.5	Integral to membrane
R04B5.8	srd-49	Integral to membrane
Y79H2A.1	brp-1	Integral to membrane
C41C4.7	ctns-1	Integral to membrane
Y48A6B.4	fipr-17	Integral to membrane
B0222.8	col-10	Integral to membrane
C29A12.4	nrx-1	Integral to membrane
Y67A10A.9	Y67A10A.9	Integral to membrane
C06E1.1	C06E1.1	Integral to membrane
B0507.1	B0507.1	Integral to membrane
C02F5.5	C02F5.5	Integral to membrane
D2096.2	praf-3	Integral to membrane
F08G12.8	F08G12.8	Integral to membrane
F17E9.5	F17E9.5	Integral to membrane
F20D1.1	F20D1.1	Integral to membrane
F32D8.10	F32D8.10	Integral to membrane
F35B12.9	F35B12.9	Integral to membrane
F41D3.9	F41D3.9	Integral to membrane
H21P03.3	sms-1	Integral to membrane
M05D6.5	M05D6.5	Integral to membrane
R160.3	R160.3	Integral to membrane
T10H9.1	T10H9.1	Integral to membrane
T16A9.5	T16A9.5	Integral to membrane
W03D8.9	W03D8.9	Integral to membrane
Y37D8A.6	Y37D8A.6	Integral to membrane
Y37E11AR.1	Y37E11AR.1	Integral to membrane
Y38C1AA.7	Y38C1AA.7	Integral to membrane
Y42A5A.2	lact-8	Integral to membrane
Y74C10AL.2	Y74C10AL.2	Integral to membrane
ZK593.3	ZK593.3	Integral to membrane
F11G11.12	col-73	Integral to membrane
T05A1.2	col-122	Integral to membrane
ZK1067.7	pqn-95	Integral to membrane
F52E4.6	wrt-2	Integral to membrane
C29F4.1	col-125	Integral to membrane
T28C6.6	col-3	Integral to membrane
T13H5.6	T13H5.6	Integral to membrane
C53A5.1	ril-1	Integral to membrane
M02G9.1	M02G9.1	Integral to membrane
F27D9.6	dhs-29	Integral to membrane
T19H12.10	ugt-11	Integral to membrane
T01H8.5	gon-2	Integral to membrane
ZK836.1	lon-3	Integral to membrane
F27E11.3	cfz-2	Integral to membrane
F36H1.2	tag-144	Integral to membrane
T11F8.3	rme-2	Integral to membrane
F46C8.6	dpy-7	Integral to membrane
ZK1067.1	let-23	Integral to membrane
F52E4.4	twk-16	Integral to membrane
C25B8.1	kqt-1	Integral to membrane
F14F11.1	F14F11.1	Integral to membrane
M05B5.1	M05B5.1	Integral to membrane
B0024.14	crm-1	Integral to membrane
T07D10.2	T07D10.2	Integral to membrane
Y63D3A.5	tfg-1	Integral to membrane
F46A8.5	F46A8.5	Integral to membrane
T10C6.6	T10C6.6	Integral to membrane
C10E2.6	C10E2.6	Integral to membrane
B0547.1	csn-5	Nucleus
C07E3.6	C07E3.6	Nucleus
C08C3.3	mab-5	Nucleus
C25G4.4	tag-347	Nucleus
C32F10.6	nhr-2	Nucleus
C44F1.2	attf-1	Nucleus
C48D5.1	nhr-6	Nucleus
C48E7.11	C48E7.11	Nucleus
C56G2.7	C56G2.7	Nucleus
D2089.4	ptb-1	Nucleus
E02H9.8	nhr-121	Nucleus
F19F10.1	F19F10.1	Nucleus
F22A3.1	ets-4	Nucleus
F23F1.8	rpt-4	Nucleus
F31E8.3	tab-1	Nucleus
F33D4.1	nhr-8	Nucleus
F38A6.3	hif-1	Nucleus
F44C8.4	nhr-103	Nucleus
F44G3.9	nhr-111	Nucleus
F46G10.6	mxl-3	Nucleus
H38K22.2	dcn-1	Nucleus
K12D12.1	top-2	Nucleus
R03D7.4	R03D7.4	Nucleus
R04B5.4	nhr-12	Nucleus
T05G5.3	cdk-1	Nucleus
T07A9.6	daf-18	Nucleus
T20B12.2	tbp-1	Nucleus
T24H10.7	jun-1	Nucleus
W10D9.4	nfyb-1	Nucleus
Y102A5C.18	efl-1	Nucleus
Y104H12A.1	nhr-41	Nucleus
Y113G7A.6	ttx-1	Nucleus
Y38E10A.6	Y38E10A.6	Nucleus
Y45G5AM.1	nhr-114	Nucleus
Y53C10A.12	hsf-1	Nucleus
Y56A3A.32	wah-1	Nucleus
ZC376.4	ZC376.4	Nucleus
ZK1193.5	dve-1	Nucleus
ZK909.4	ces-2	Nucleus
K09B11.9	uso-1	Other & unknown
K06A4.5	haao-1	Other & unknown
T20H4.3	prs-1	Other & unknown
D1053.1	gst-42	Other & unknown
B0365.1	B0365.1	Other & unknown
D1005.1	D1005.1	Other & unknown
C28H8.12	dnc-2	Other & unknown
C32D5.9	lgg-1	Other & unknown
C47E8.5	daf-21	Other & unknown
F32G8.6	cat-4	Other & unknown
M117.2	par-5	Other & unknown
C02C6.1	dyn-1	Other & unknown
C14A11.7	ssr-2	Other & unknown
Y105E8B.5	Y105E8B.5	Other & unknown
T04C12.5	act-2	Other & unknown
F38H4.9	let-92	Other & unknown
F07A11.2	F07A11.2	Other & unknown
C47E12.1	srs-2	Other & unknown
F13D12.2	ldh-1	Other & unknown
F53F10.4	unc-108	Other & unknown
F45E10.1	unc-53	Other & unknown
F35A5.8	erp-1	Other & unknown
C09B8.6	hsp-25	Other & unknown
E01F3.1	pde-3	Other & unknown
C18H9.7	rpy-1	Other & unknown
W04D2.1	atn-1	Other & unknown
C55B7.4	acdh-1	Other & unknown
C12C8.2	C12C8.2	Other & unknown
F22B8.6	F22B8.6	Other & unknown
C44E4.3	C44E4.3	Other & unknown
ZK353.6	lap-1	Other & unknown
C37A5.9	pry-1	Other & unknown
F21F8.7	asp-6	Other & unknown
C04D8.1	pac-1	Other & unknown
K04G7.4	nuo-4	Other & unknown
Y105C5B.21	jac-1	Other & unknown
Y19D10A.9	clec-209	Other & unknown
Y39B6A.38	reps-1	Other & unknown
T01D3.6	T01D3.6	Other & unknown
Y56A3A.12	Y56A3A.12	Other & unknown
F33G12.6	F33G12.6	Other & unknown
F17C8.3	F17C8.3	Other & unknown
C39D10.3	C39D10.3	Other & unknown
Y37E3.11	Y37E3.11	Other & unknown
F35G2.2	F35G2.2	Other & unknown
F47B10.1	F47B10.1	Other & unknown
C04C3.3	C04C3.3	Other & unknown
K02D7.1	K02D7.1	Other & unknown
F25H9.6	F25H9.6	Other & unknown
ZK377.1	wrt-6	Other & unknown
C27A2.6	dsh-2	Other & unknown
ZK1098.4	ZK1098.4	Other & unknown
C47B2.3	tba-2	Other & unknown
C01F6.8	icl-1	Other & unknown
Y48E1B.12	csc-1	Other & unknown
W09H1.6	lec-1	Other & unknown
F43D9.4	sip-1	Other & unknown
C09D4.5	rpl-19	Other & unknown
R13A5.8	rpl-9	Other & unknown
ZK673.4	ZK673.4	Other & unknown
Y39A1C.3	cey-4	Other & unknown
Y39B6A.12	bed-1	Other & unknown
W08E12.3	W08E12.3	Other & unknown
K05C4.6	hmp-2	Other & unknown
F49E8.4	cdd-2	Other & unknown
B0001.2	B0001.2	Other & unknown
C17E7.4	C17E7.4	Other & unknown
F01F1.3	F01F1.3	Other & unknown
T15H9.2	T15H9.2	Other & unknown
T22A3.3	lst-1	Other & unknown
W02D7.10	clec-219	Other & unknown
Y17G9B.9	Y17G9B.9	Other & unknown
Y39B6A.16	Y39B6A.16	Other & unknown
Y54F10AM.5	Y54F10AM.5	Other & unknown
Y62E10A.14	Y62E10A.14	Other & unknown
M195.2	M195.2	Other & unknown
F54D5.5	F54D5.5	Other & unknown
F18A1.3	lir-1	Other & unknown
F09E5.1	pkc-3	Other & unknown
DY3.2	lmn-1	Other & unknown
C50B6.2	nasp-2	Other & unknown
F28H1.2	cpn-3	Other & unknown
Y77E11A.7	Y77E11A.7	Other & unknown
K01C8.6	K01C8.6	Other & unknown
F42G9.8	tpst-2	Other & unknown
ZK652.1	snr-5	Other & unknown
T19B4.5	T19B4.5	Other & unknown
F43G9.5	F43G9.5	Other & unknown
T22D2.1	vab-19	Other & unknown
ZK484.1	ZK484.1	Other & unknown
F56H11.1	fbl-1	Other & unknown
T10E10.4	T10E10.4	Other & unknown
C39D10.7	C39D10.7	Other & unknown
K04H4.2	K04H4.2	Other & unknown
C27A2.5	C27A2.5	Other & unknown
C07E3.2	pro-2	Other & unknown
C14A4.5	crn-5	Other & unknown
T26C12.3	T26C12.3	Other & unknown
F53A10.2	F53A10.2	Other & unknown
F32A6.4	ags-3	Other & unknown
T15H9.7	dnj-20	Other & unknown
F58B4.2	F58B4.2	Other & unknown
F59E12.9	F59E12.9	Other & unknown
T26E3.2	ndx-1	Other & unknown
C12D8.10	akt-1	Other & unknown
W04A8.1	W04A8.1	Other & unknown
Y92H12A.2	Y92H12A.2	Other & unknown
F25H2.10	rpa-0	Other & unknown
Y39B6A.46	ztf-20	Other & unknown
B0250.4	B0250.4	Other & unknown
C06E2.1	C06E2.1	Other & unknown
ZK616.10	ehn-3	Other & unknown
F53B3.1	tra-4	Other & unknown
F55H12.6	ztf-26	Other & unknown
Y119C1A.1	Y119C1A.1	Other & unknown
F43C11.8	F43C11.8	Other & unknown
F47G9.4	F47G9.4	Other & unknown
ZC395.8	ztf-8	Other & unknown
F48G7.10	F48G7.10	Other & unknown
C06C3.3	C06C3.3	Other & unknown
T05C12.6	mig-5	Other & unknown
Y39G10AR.13	icp-1	Other & unknown
ZK688.9	ZK688.9	Other & unknown
K11E8.1	unc-43	Other & unknown
F28F5.3	lim-8	Other & unknown
C47B2.5	eif-6	Other & unknown
C27F2.4	C27F2.4	Other & unknown
K08E3.5	K08E3.5	Other & unknown
H04M03.3	H04M03.3	Other & unknown
F30H5.3	F30H5.3	Other & unknown
F39C12.2	add-1	Other & unknown
ZC373.5	ZC373.5	Other & unknown
4R79.1	nas-6	Other & unknown
F22D6.4	nduf-6	Other & unknown
Y22D7AL.5	hsp-60	Other & unknown
MTCE.26	MTCE.26	Other & unknown
K08F8.4	pah-1	Other & unknown
Y51A2D.15	Y51A2D.15	Other & unknown
F29F11.1	sqv-4	Other & unknown
Y11D7A.14	Y11D7A.14	Other & unknown
K12F2.1	myo-3	Other & unknown
F31F7.1	F31F7.1	Other & unknown
Y77E11A.2	Y77E11A.2	Other & unknown
C10H11.10	kca-1	Other & unknown
F47G4.2	F47G4.2	Other & unknown
K07B1.6	K07B1.6	Other & unknown
C34C6.6	prx-5	Other & unknown
C09G4.4	C09G4.4	Other & unknown
W02G9.2	kel-8	Other & unknown
Y38C1BA.2	snn-1	Other & unknown
C29E4.5	tag-250	Other & unknown
ZK121.2	ZK121.2	Other & unknown
C02B10.4	C02B10.4	Other & unknown
Y73B6BL.33	Y73B6BL.33	Other & unknown
K12D12.5	K12D12.5	Other & unknown
F38C2.7	F38C2.7	Other & unknown
R05G6.5	R05G6.5	Other & unknown
R151.2	R151.2	Other & unknown
F54B3.3	F54B3.3	Other & unknown
T06E6.2	cyb-3	Other & unknown
F54D5.12	F54D5.12	Other & unknown
T11B7.4	alp-1	Other & unknown
R11A5.4	R11A5.4	Other & unknown
C24G6.8	C24G6.8	Other & unknown
F19F10.10	F19F10.10	Other & unknown
F35H12.5	F35H12.5	Other & unknown
C01H6.7	tag-298	Other & unknown
K04D7.1	rack-1	Other & unknown
C18E9.6	C18E9.6	Other & unknown
Y42G9A.1	Y42G9A.1	Other & unknown
B0001.1	lin-24	Other & unknown
B0281.5	B0281.5	Other & unknown
C40A11.3	C40A11.3	Other & unknown
C52B11.2	tag-303	Other & unknown
F37A4.9	bath-41	Other & unknown
F47D12.3	F47D12.3	Other & unknown
F49H12.3	F49H12.3	Other & unknown
F52H3.3	bath-38	Other & unknown
F56C3.9	F56C3.9	Other & unknown
F59H6.10	bath-3	Other & unknown
Y105E8B.4	bath-40	Other & unknown
ZC239.15	ZC239.15	Other & unknown
ZK849.2	ZK849.2	Other & unknown
M01E11.7	tag-163	Other & unknown
Y59A8B.22	Y59A8B.22	Other & unknown
ZK858.4	mel-26	Other & unknown
F23B12.5	F23B12.5	Other & unknown
C07D10.2	bath-44	Other & unknown
R05F9.1	R05F9.1	Other & unknown
F54B11.5	F54B11.5	Other & unknown
Y47G6A.14	Y47G6A.14	Other & unknown
Y73C8C.8	Y73C8C.8	Other & unknown
C32D5.10	C32D5.10	Other & unknown
C53A5.6	C53A5.6	Other & unknown
Y39B6A.20	asp-1	Other & unknown
F52D10.3	ftt-2	Other & unknown
K09B11.5	K09B11.5	Other & unknown
F47F2.1	F47F2.1	Other & unknown
C07G1.3	pct-1	Other & unknown
Y111B2A.1	Y111B2A.1	Other & unknown
W06H8.8	ttn-1	Other & unknown
T01G9.6	kin-10	Other & unknown
T20G5.1	chc-1	Other & unknown
Y48A6B.11	rsa-2	Other & unknown
C16C8.5	C16C8.5	Other & unknown
F15C11.2	F15C11.2	Other & unknown
F54D10.7	F54D10.7	Other & unknown
F52C6.3	F52C6.3	Other & unknown
T19C3.8	fem-2	Other & unknown
C08B6.9	aos-1	Other & unknown
C01A2.4	C01A2.4	Other & unknown
K12H4.7	K12H4.7	Other & unknown
Y46G5A.1	tbc-17	Other & unknown
K10D3.2	unc-14	Other & unknown
F33E2.2	dlk-1	Other & unknown
T09E8.1	T09E8.1	Other & unknown
Y71G12B.9	lin-65	Other & unknown
F29G6.3	F29G6.3	Other & unknown
T08H4.1	rhgf-2	Other & unknown
T23G5.1	rnr-1	Other & unknown
R11A8.7	R11A8.7	Other & unknown
Y59A8B.10	Y59A8B.10	Other & unknown
R11H6.5	R11H6.5	Other & unknown
Y54E2A.11	eif-3.B	Other & unknown
C07G1.2	C07G1.2	Other & unknown
R12A1.3	R12A1.3	Other & unknown
C37C3.6	ppn-1	Other & unknown
K02B12.4	axl-1	Other & unknown
C04E12.12	C04E12.12	Other & unknown
R09H10.3	R09H10.3	Other & unknown
F54C9.5	rpl-5	Other & unknown
B0336.10	rpl-23	Other & unknown
JC8.3	rpl-12	Other & unknown
C23G10.3	rps-3	Other & unknown
ZC434.2	rps-7	Other & unknown
Y57G11A.2	Y57G11A.2	Other & unknown
Y105C5B.19	Y105C5B.19	Other & unknown
R04E5.10	ifd-1	Other & unknown
F52E10.5	ifa-3	Other & unknown
Y55B1AR.1	lec-6	Other & unknown
T18D3.7	T18D3.7	Other & unknown
F17C11.9	F17C11.9	Other & unknown
ZK829.6	tgt-1	Other & unknown
C56C10.1	vps-33.2	Other & unknown
T03E6.7	cpl-1	Other & unknown
R09B5.5	pqn-54	Other & unknown
F35B3.5	pqn-34	Other & unknown
AC3.3	abu-1	Other & unknown
C03A7.14	abu-8	Other & unknown
C03A7.8	abu-7	Other & unknown
T22A3.2	hsp-12.1	Other & unknown
T02E9.2	grl-7	Other & unknown
Y48G1C.11	Y48G1C.11	Other & unknown
T13B5.5	lips-11	Other & unknown
Y45G12C.2	gst-10	Other & unknown
Y48E1B.3	Y48E1B.3	Other & unknown
M04G12.1	tag-260	Other & unknown
C08F8.5	fbxb-9	Other & unknown
F18A1.4	lir-2	Other & unknown
ZK287.6	ztf-9	Other & unknown
R05D11.8	edc-3	Other & unknown
F42G4.3	zyx-1	Other & unknown
R01H10.3	cor-1	Other & unknown
C44C10.5	C44C10.5	Other & unknown
F10G8.8	F10G8.8	Other & unknown
F41G4.1	F41G4.1	Other & unknown
R03H10.4	R03H10.4	Other & unknown
Y69H2.10	Y69H2.10	Other & unknown
Y69H2.3	Y69H2.3	Other & unknown
T23C6.3	cnp-3	Other & unknown
Y37H2A.4	fbxa-107	Other & unknown
ZC15.3	ZC15.3	Other & unknown
F14D7.3	F14D7.3	Other & unknown
B0001.6	B0001.6	Other & unknown
B0218.7	B0218.7	Other & unknown
B0379.1	B0379.1	Other & unknown
B0379.6	B0379.6	Other & unknown
B0454.8	B0454.8	Other & unknown
C03A7.4	pqn-5	Other & unknown
C05D10.1	C05D10.1	Other & unknown
C05D12.5	C05D12.5	Other & unknown
C18A11.4	C18A11.4	Other & unknown
C18A11.7	dim-1	Other & unknown
C18B2.5	C18B2.5	Other & unknown
C18F3.4	nsy-7	Other & unknown
C27D8.3	C27D8.3	Other & unknown
C27H6.3	C27H6.3	Other & unknown
C28A5.1	C28A5.1	Other & unknown
C29H12.6	C29H12.6	Other & unknown
C30F12.4	C30F12.4	Other & unknown
C32D5.1	C32D5.1	Other & unknown
C33D9.6	C33D9.6	Other & unknown
CC8.1	CC8.1	Other & unknown
E01G6.2	E01G6.2	Other & unknown
F07H5.8	F07H5.8	Other & unknown
F08D12.7	F08D12.7	Other & unknown
F09E5.7	F09E5.7	Other & unknown
F12F6.1	F12F6.1	Other & unknown
F26D2.14	F26D2.14	Other & unknown
F28H1.1	F28H1.1	Other & unknown
F29A7.3	F29A7.3	Other & unknown
F33G12.5	F33G12.5	Other & unknown
F36D1.1	F36D1.1	Other & unknown
F37C4.5	F37C4.5	Other & unknown
F39C12.1	F39C12.1	Other & unknown
F39G3.3	F39G3.3	Other & unknown
F40F8.5	F40F8.5	Other & unknown
F41H10.4	F41H10.4	Other & unknown
F43G6.4	F43G6.4	Other & unknown
F45F2.9	F45F2.9	Other & unknown
F46B6.5	F46B6.5	Other & unknown
F46H5.2	F46H5.2	Other & unknown
F48D6.4	F48D6.4	Other & unknown
F48E3.8	F48E3.8	Other & unknown
F52H2.5	F52H2.5	Other & unknown
F53B3.3	F53B3.3	Other & unknown
F53F10.1	F53F10.1	Other & unknown
F54C9.11	F54C9.11	Other & unknown
F54D11.3	F54D11.3	Other & unknown
H06A10.1	H06A10.1	Other & unknown
H06I04.1	H06I04.1	Other & unknown
H28G03.3	H28G03.3	Other & unknown
K03H6.6	K03H6.6	Other & unknown
M02D8.1	M02D8.1	Other & unknown
M03B6.3	M03B6.3	Other & unknown
M176.10	M176.10	Other & unknown
R02F11.1	R02F11.1	Other & unknown
R06F6.12	R06F6.12	Other & unknown
R148.3	R148.3	Other & unknown
T06G6.3	T06G6.3	Other & unknown
T07C12.11	T07C12.11	Other & unknown
T11B7.1	T11B7.1	Other & unknown
T16G1.9	T16G1.9	Other & unknown
T19D12.6	T19D12.6	Other & unknown
T21B6.3	T21B6.3	Other & unknown
T25B6.4	T25B6.4	Other & unknown
T25E4.1	T25E4.1	Other & unknown
T28C6.7	T28C6.7	Other & unknown
W03G1.3	W03G1.3	Other & unknown
W04C9.4	W04C9.4	Other & unknown
W08G11.3	W08G11.3	Other & unknown
W09G3.2	W09G3.2	Other & unknown
Y37E11AL.3	Y37E11AL.3	Other & unknown
Y39A1A.3	Y39A1A.3	Other & unknown
Y39G10AR.15	Y39G10AR.15	Other & unknown
Y47H9C.10	fbxa-216	Other & unknown
Y49F6C.8	Y49F6C.8	Other & unknown
Y51A2D.11	ttr-26	Other & unknown
Y51H7C.3	Y51H7C.3	Other & unknown
Y53H1B.2	Y53H1B.2	Other & unknown
Y55F3BR.6	Y55F3BR.6	Other & unknown
Y57A10A.8	Y57A10A.8	Other & unknown
Y61A9LA.3	Y61A9LA.3	Other & unknown
Y73F8A.26	Y73F8A.26	Other & unknown
Y95B8A.2	Y95B8A.2	Other & unknown
ZK1053.3	ZK1053.3	Other & unknown
ZK1055.7	ZK1055.7	Other & unknown
ZK484.3	ZK484.3	Other & unknown
ZK822.4	ZK822.4	Other & unknown
C27A12.7	C27A12.7	Other & unknown
Y40C5A.1	Y40C5A.1	Other & unknown
Y105E8A.6	unc-95	Other & unknown
D2063.1	D2063.1	Other & unknown
K12G11.4	sodh-2	Other & unknown

## Sheet: Supplemental Table S9
Supplemental Table S9
Interacting protein ID	Interacting protein gene name	Cellular Component
Y48E1B.12	csc-1	Cell division
T06E6.2	cyb-3	Cell division
C28H8.12	dnc-2	Cell division
F07A11.2	F07A11.2	Cell division
F54B3.3	F54B3.3	Cell division
Y39G10AR.13	icp-1	Cell division
F38H4.9	let-92	Cell division
M117.2	par-5	Cell division
Y48A6B.11	rsa-2	Cell division
C01H6.7	tag-298	Cell division
C47B2.3	tba-2	Cell division
K12D12.1	top-2	Cell division
C50B6.2	nasp-2	Cell division
Y39A1A.3	Y39A1A.3	Cell division
Y39B6A.16	Y39B6A.16	Cell division
F55H12.6	ztf-26	DNA related process
C14A4.5	crn-5	DNA related process
C29E4.5	tag-250	DNA related process
T23G5.1	rnr-1	DNA related process
Y105E8B.5	Y105E8B.5	DNA related process
Y119C1A.1	Y119C1A.1	DNA related process
Y39B6A.12	bed-1	DNA related process
Y56A3A.32	wah-1	DNA related process
Y73B6BL.33	Y73B6BL.33	DNA related process
ZK673.4	ZK673.4	DNA related process
AC3.3	abu-1	Folding related process
C03A7.8	abu-7	Folding related process
C03A7.14	abu-8	Folding related process
C47E8.5	daf-21	Folding related process
T15H9.7	dnj-20	Folding related process
T22A3.2	hsp-12.1	Folding related process
C09B8.6	hsp-25	Folding related process
Y22D7AL.5	hsp-60	Folding related process
F35B3.5	pqn-34	Folding related process
C03A7.4	pqn-5	Folding related process
R09B5.5	pqn-54	Folding related process
ZK1067.7	pqn-95	Folding related process
F43D9.4	sip-1	Folding related process
Y55F3BR.6	Y55F3BR.6	Folding related process
C55B7.4	acdh-1	Metabolic process
B0365.1	B0365.1	Metabolic process
C04C3.3	C04C3.3	Metabolic process
C12C8.2	C12C8.2	Metabolic process
C27F2.4	C27F2.4	Metabolic process
C39D10.7	C39D10.7	Metabolic process
C44E4.3	C44E4.3	Metabolic process
D1005.1	D1005.1	Metabolic process
D2063.1	D2063.1	Metabolic process
F27D9.6	dhs-29	Metabolic process
F17C8.3	F17C8.3	Metabolic process
F22B8.6	F22B8.6	Metabolic process
F23B12.5	F23B12.5	Metabolic process
F31F7.1	F31F7.1	Metabolic process
F35G2.2	F35G2.2	Metabolic process
F47B10.1	F47B10.1	Metabolic process
F54D5.12	F54D5.12	Metabolic process
Y45G12C.2	gst-10	Metabolic process
D1053.1	gst-42	Metabolic process
H04M03.3	H04M03.3	Metabolic process
K06A4.5	haao-1	Metabolic process
K02D7.1	K02D7.1	Metabolic process
K04H4.2	K04H4.2	Metabolic process
K08E3.5	K08E3.5	Metabolic process
F13D12.2	ldh-1	Metabolic process
T13B5.5	lips-11	Metabolic process
K04G7.4	nuo-4	Metabolic process
K08F8.4	pah-1	Metabolic process
EGAP2.3	pho-1	Metabolic process
R05G6.5	R05G6.5	Metabolic process
R11A5.4	R11A5.4	Metabolic process
R151.2	R151.2	Metabolic process
K12G11.4	sodh-2	Metabolic process
Y66H1B.4	spl-1	Metabolic process
F29F11.1	sqv-4	Metabolic process
F42G9.8	tpst-2	Metabolic process
F53B3.1	tra-4	Metabolic process
T19H12.10	ugt-11	Metabolic process
Y48E1B.3	Y48E1B.3	Metabolic process
Y77E11A.2	Y77E11A.2	Metabolic process
MTCE.26	MTCE.26	Metabolic process
T26E3.2	ndx-1	Metabolic process
Y37E3.11	Y37E3.11	Metabolic process
Y54F10AM.5	Y54F10AM.5	Metabolic process
Y56A3A.12	Y56A3A.12	Metabolic process
ZK484.1	ZK484.1	Metabolic process
Y39B6A.20	asp-1	Proteolysis
T18H9.2	asp-2	Proteolysis
F21F8.7	asp-6	Proteolysis
C24G6.8	C24G6.8	Proteolysis
T03E6.7	cpl-1	Proteolysis
B0024.14	crm-1	Proteolysis
F30H5.3	F30H5.3	Proteolysis
K12H4.7	K12H4.7	Proteolysis
ZK353.6	lap-1	Proteolysis
4R79.1	nas-6	Proteolysis
C37C3.6	ppn-1	Proteolysis
R12A1.3	R12A1.3	Proteolysis
F23F1.8	rpt-4	Proteolysis
C07E3.6	C07E3.6	Regulation of transcription
C08C3.3	mab-5	Regulation of transcription
C25G4.4	tag-347	Regulation of transcription
C32F10.6	nhr-2	Regulation of transcription
C44F1.2	attf-1	Regulation of transcription
C48D5.1	nhr-6	Regulation of transcription
C48E7.11	C48E7.11	Regulation of transcription
E02H9.8	nhr-121	Regulation of transcription
F19F10.1	F19F10.1	Regulation of transcription
F22A3.1	ets-4	Regulation of transcription
F31E8.3	tab-1	Regulation of transcription
F33D4.1	nhr-8	Regulation of transcription
F43G6.4	F43G6.4	Regulation of transcription
F44C8.4	nhr-103	Regulation of transcription
F44G3.9	nhr-111	Regulation of transcription
F46G10.6	mxl-3	Regulation of transcription
R03D7.4	R03D7.4	Regulation of transcription
R04B5.4	nhr-12	Regulation of transcription
T18D3.7	T18D3.7	Regulation of transcription
T20B12.2	tbp-1	Regulation of transcription
T24H10.7	jun-1	Regulation of transcription
W10D9.4	nfyb-1	Regulation of transcription
Y102A5C.18	efl-1	Regulation of transcription
Y104H12A.1	nhr-41	Regulation of transcription
Y113G7A.6	ttx-1	Regulation of transcription
Y38E10A.6	Y38E10A.6	Regulation of transcription
Y39A1C.3	cey-4	Regulation of transcription
Y39B6A.46	ztf-20	Regulation of transcription
Y45G5AM.1	nhr-114	Regulation of transcription
Y53C10A.12	hsf-1	Regulation of transcription
ZC376.4	ZC376.4	Regulation of transcription
ZC395.8	ztf-8	Regulation of transcription
ZK1193.5	dve-1	Regulation of transcription
ZK287.6	ztf-9	Regulation of transcription
ZK616.10	ehn-3	Regulation of transcription
ZK909.4	ces-2	Regulation of transcription
F49E8.4	cdd-2	RNA related processes
R05D11.8	edc-3	RNA related processes
Y54E2A.11	eif-3.B	RNA related processes
C47B2.5	eif-6	RNA related processes
F17C11.9	F17C11.9	RNA related processes
K12D12.5	K12D12.5	RNA related processes
C07E3.2	pro-2	RNA related processes
T20H4.3	prs-1	RNA related processes
D2089.4	ptb-1	RNA related processes
R11A8.7	R11A8.7	RNA related processes
R11H6.5	R11H6.5	RNA related processes
F25H2.10	rpa-0	RNA related processes
JC8.3	rpl-12	RNA related processes
C09D4.5	rpl-19	RNA related processes
B0336.10	rpl-23	RNA related processes
F54C9.5	rpl-5	RNA related processes
R13A5.8	rpl-9	RNA related processes
C23G10.3	rps-3	RNA related processes
ZC434.2	rps-7	RNA related processes
ZK652.1	snr-5	RNA related processes
C47E12.1	srs-2	RNA related processes
F36H1.2	tag-144	RNA related processes
ZK829.6	tgt-1	RNA related processes
Y59A8B.10	Y59A8B.10	RNA related processes
ZK1098.4	ZK1098.4	RNA related processes
ZK121.2	ZK121.2	RNA related processes
C02B10.4	C02B10.4	RNA related processes
F38C2.7	F38C2.7	RNA related processes
F43G9.5	F43G9.5	RNA related processes
F32A6.4	ags-3	Signaling
C12D8.10	akt-1	Signaling
K02B12.4	axl-1	Signaling
Y79H2A.1	brp-1	Signaling
C04E12.12	C04E12.12	Signaling
C06C3.3	C06C3.3	Signaling
C53A5.6	C53A5.6	Signaling
T05G5.3	cdk-1	Signaling
F27E11.3	cfz-2	Signaling
Y19D10A.9	clec-209	Signaling
W02D7.10	clec-219	Signaling
T07A9.6	daf-18	Signaling
F33E2.2	dlk-1	Signaling
C27A2.6	dsh-2	Signaling
F58A3.2	egl-15	Signaling
F47F2.1	F47F2.1	Signaling
F47G4.2	F47G4.2	Signaling
F48G7.10	F48G7.10	Signaling
F53A10.2	F53A10.2	Signaling
T19C3.8	fem-2	Signaling
F52D10.3	ftt-2	Signaling
T02E9.2	grl-7	Signaling
F38A6.3	hif-1	Signaling
K05C4.6	hmp-2	Signaling
K09B11.5	K09B11.5	Signaling
T01G9.6	kin-10	Signaling
C25B8.1	kqt-1	Signaling
ZK1067.1	let-23	Signaling
M05B5.1	M05B5.1	Signaling
T05C12.6	mig-5	Signaling
C04D8.1	pac-1	Signaling
C07G1.3	pct-1	Signaling
E01F3.1	pde-3	Signaling
F09E5.1	pkc-3	Signaling
D2096.2	praf-3	Signaling
C37A5.9	pry-1	Signaling
K04D7.1	rack-1	Signaling
Y39B6A.38	reps-1	Signaling
T08H4.1	rhgf-2	Signaling
C18H9.7	rpy-1	Signaling
R04B5.8	srd-49	Signaling
C14A11.7	ssr-2	Signaling
T01D3.6	T01D3.6	Signaling
T07D10.2	T07D10.2	Signaling
T26C12.3	T26C12.3	Signaling
Y46G5A.1	tbc-17	Signaling
Y63D3A.5	tfg-1	Signaling
W06H8.8	ttn-1	Signaling
F53F10.4	unc-108	Signaling
K11E8.1	unc-43	Signaling
F45E10.1	unc-53	Signaling
W01D2.5	W01D2.5	Signaling
F52E4.6	wrt-2	Signaling
ZK377.1	wrt-6	Signaling
Y111B2A.1	Y111B2A.1	Signaling
Y48G1C.11	Y48G1C.11	Signaling
F28H1.2	cpn-3	Signaling
F32D8.10	F32D8.10	Signaling
F32G8.6	cat-4	Signaling
F54C9.11	F54C9.11	Signaling
T04C12.5	act-2	Structural maintenance
F39C12.2	add-1	Structural maintenance
W04D2.1	atn-1	Structural maintenance
C44C10.5	C44C10.5	Structural maintenance
C56G2.7	C56G2.7	Structural maintenance
B0222.8	col-10	Structural maintenance
T05A1.2	col-122	Structural maintenance
C29F4.1	col-125	Structural maintenance
T28C6.6	col-3	Structural maintenance
F11G11.12	col-73	Structural maintenance
R01H10.3	cor-1	Structural maintenance
C18A11.7	dim-1	Structural maintenance
F46C8.6	dpy-7	Structural maintenance
F10G8.8	F10G8.8	Structural maintenance
F41G4.1	F41G4.1	Structural maintenance
F56H11.1	fbl-1	Structural maintenance
F52E10.5	ifa-3	Structural maintenance
R04E5.10	ifd-1	Structural maintenance
Y105C5B.21	jac-1	Structural maintenance
W09H1.6	lec-1	Structural maintenance
Y55B1AR.1	lec-6	Structural maintenance
DY3.2	lmn-1	Structural maintenance
ZK836.1	lon-3	Structural maintenance
K12F2.1	myo-3	Structural maintenance
F54F3.1	nid-1	Structural maintenance
C29A12.4	nrx-1	Structural maintenance
R03H10.4	R03H10.4	Structural maintenance
Y105E8A.6	unc-95	Structural maintenance
T22D2.1	vab-19	Structural maintenance
Y105C5B.19	Y105C5B.19	Structural maintenance
Y57G11A.2	Y57G11A.2	Structural maintenance
Y67A10A.9	Y67A10A.9	Structural maintenance
Y69H2.10	Y69H2.10	Structural maintenance
Y69H2.3	Y69H2.3	Structural maintenance
F42G4.3	zyx-1	Structural maintenance
T11B7.4	alp-1	Structural maintenance
F07H5.8	F07H5.8	Structural maintenance
M01E11.7	tag-163	Structural maintenance
T16G1.9	T16G1.9	Structural maintenance
T19D12.6	T19D12.6	Structural maintenance
T27E9.1	ant-1.1	Transport
C01A2.4	C01A2.4	Transport
C06E1.1	C06E1.1	Transport
C07G1.2	C07G1.2	Transport
C10E2.6	C10E2.6	Transport
C18E9.6	C18E9.6	Transport
T20G5.1	chc-1	Transport
C02C6.1	dyn-1	Transport
F35A5.8	erp-1	Transport
F14F11.1	F14F11.1	Transport
F59E12.9	F59E12.9	Transport
T01H8.5	gon-2	Transport
ZK484.2	haf-9	Transport
C01F6.8	icl-1	Transport
C10H11.10	kca-1	Transport
C32D5.9	lgg-1	Transport
F22D6.4	nduf-6	Transport
C34C6.6	prx-5	Transport
R05F9.1	R05F9.1	Transport
R09H10.3	R09H10.3	Transport
T11F8.3	rme-2	Transport
Y38C1BA.2	snn-1	Transport
T10C6.6	T10C6.6	Transport
F52E4.4	twk-16	Transport
K10D3.2	unc-14	Transport
K09B11.9	uso-1	Transport
C56C10.1	vps-33.2	Transport
Y11D7A.14	Y11D7A.14	Transport
Y71F9B.3	yop-1	Transport
C41C4.7	ctns-1	Transport
C08B6.9	aos-1	Ubiquitin and ubiquitin-like process
B0001.2	B0001.2	Ubiquitin and ubiquitin-like process
C16C8.5	C16C8.5	Ubiquitin and ubiquitin-like process
C27A12.7	C27A12.7	Ubiquitin and ubiquitin-like process
C32D5.10	C32D5.10	Ubiquitin and ubiquitin-like process
B0547.1	csn-5	Ubiquitin and ubiquitin-like process
H38K22.2	dcn-1	Ubiquitin and ubiquitin-like process
F15C11.2	F15C11.2	Ubiquitin and ubiquitin-like process
F43C11.8	F43C11.8	Ubiquitin and ubiquitin-like process
F52C6.3	F52C6.3	Ubiquitin and ubiquitin-like process
F54B11.5	F54B11.5	Ubiquitin and ubiquitin-like process
F54D10.7	F54D10.7	Ubiquitin and ubiquitin-like process
Y37H2A.4	fbxa-107	Ubiquitin and ubiquitin-like process
Y47H9C.10	fbxa-216	Ubiquitin and ubiquitin-like process
C08F8.5	fbxb-9	Ubiquitin and ubiquitin-like process
ZK858.4	mel-26	Ubiquitin and ubiquitin-like process
M04G12.1	tag-260	Ubiquitin and ubiquitin-like process
Y92H12A.2	Y92H12A.2	Ubiquitin and ubiquitin-like process
F47G9.4	F47G9.4	Ubiquitin and ubiquitin-like process
Y73C8C.8	Y73C8C.8	Ubiquitin and ubiquitin-like process
F18A1.3	lir-1	Other & Unknown
F18A1.4	lir-2	Other & Unknown
B0001.1	lin-24	Other & Unknown
B0001.6	B0001.6	Other & Unknown
B0218.7	B0218.7	Other & Unknown
B0281.5	B0281.5	Other & Unknown
B0379.1	B0379.1	Other & Unknown
B0379.6	B0379.6	Other & Unknown
B0454.8	B0454.8	Other & Unknown
B0507.1	B0507.1	Other & Unknown
C02F5.5	C02F5.5	Other & Unknown
C05D10.1	C05D10.1	Other & Unknown
C05D12.5	C05D12.5	Other & Unknown
C07D10.2	bath-44	Other & Unknown
C09G4.4	C09G4.4	Other & Unknown
C17E7.4	C17E7.4	Other & Unknown
C18A11.4	C18A11.4	Other & Unknown
C18B2.5	C18B2.5	Other & Unknown
C18F3.4	nsy-7	Other & Unknown
C27A2.5	C27A2.5	Other & Unknown
C27D8.3	C27D8.3	Other & Unknown
C27H6.3	C27H6.3	Other & Unknown
C28A5.1	C28A5.1	Other & Unknown
C29H12.6	C29H12.6	Other & Unknown
C30F12.4	C30F12.4	Other & Unknown
C32D5.1	C32D5.1	Other & Unknown
C33D9.6	C33D9.6	Other & Unknown
C39D10.3	C39D10.3	Other & Unknown
C40A11.3	B0281.5	Other & Unknown
C52B11.2	tag-303	Other & Unknown
C53A5.1	ril-1	Other & Unknown
CC8.1	CC8.1	Other & Unknown
E01G6.2	E01G6.2	Other & Unknown
F01F1.3	F01F1.3	Other & Unknown
F08D12.7	F08D12.7	Other & Unknown
F08G12.8	F08G12.8	Other & Unknown
F09E5.7	F09E5.7	Other & Unknown
F12F6.1	F12F6.1	Other & Unknown
F14D7.3	F14D7.3	Other & Unknown
F17E9.5	F17E9.5	Other & Unknown
F19F10.10	F19F10.10	Other & Unknown
F20D1.1	F20D1.1	Other & Unknown
F25H9.6	F25H9.6	Other & Unknown
F26D2.14	F26D2.14	Other & Unknown
F28F5.3	lim-8	Other & Unknown
F29A7.3	F29A7.3	Other & Unknown
F29G6.3	F29G6.3	Other & Unknown
F33G12.5	F33G12.5	Other & Unknown
F33G12.6	F33G12.6	Other & Unknown
F35B12.9	F35B12.9	Other & Unknown
F35H12.5	F35H12.5	Other & Unknown
F36D1.1	F36D1.1	Other & Unknown
F37A4.9	bath-41	Other & Unknown
F37C4.5	F37C4.5	Other & Unknown
F39C12.1	F39C12.1	Other & Unknown
F39G3.3	F39G3.3	Other & Unknown
F40F8.5	F40F8.5	Other & Unknown
F41D3.9	F41D3.9	Other & Unknown
F41H10.4	F41H10.4	Other & Unknown
F45F2.9	F45F2.9	Other & Unknown
F46A8.5	F46A8.5	Other & Unknown
F46B6.5	F46B6.5	Other & Unknown
F46H5.2	F46H5.2	Other & Unknown
F47D12.3	F47D12.3	Other & Unknown
F48D6.4	F48D6.4	Other & Unknown
F48E3.8	F48E3.8	Other & Unknown
F49H12.3	F49H12.3	Other & Unknown
F52H2.5	F52H2.5	Other & Unknown
F52H3.3	bath-38	Other & Unknown
F53B3.3	F53B3.3	Other & Unknown
F53F10.1	F53F10.1	Other & Unknown
F54D11.3	F54D11.3	Other & Unknown
F54D5.5	F54D5.5	Other & Unknown
F56C3.9	F56C3.9	Other & Unknown
F59H6.10	bath-3	Other & Unknown
H06A10.1	H06A10.1	Other & Unknown
H06I04.1	H06I04.1	Other & Unknown
H21P03.3	sms-1	Other & Unknown
H28G03.3	H28G03.3	Other & Unknown
K01C8.6	K01C8.6	Other & Unknown
K03H6.6	K03H6.6	Other & Unknown
K07B1.6	K07B1.6	Other & Unknown
M02D8.1	M02D8.1	Other & Unknown
M02G9.1	M02G9.1	Other & Unknown
M03B6.3	M03B6.3	Other & Unknown
M05D6.5	M05D6.5	Other & Unknown
M176.10	M176.10	Other & Unknown
M195.2	M195.2	Other & Unknown
R02F11.1	R02F11.1	Other & Unknown
R06F6.12	R06F6.12	Other & Unknown
R148.3	R148.3	Other & Unknown
R160.3	R160.3	Other & Unknown
T06G6.3	T06G6.3	Other & Unknown
T07C12.11	T07C12.11	Other & Unknown
T09E8.1	T09E8.1	Other & Unknown
T10E10.4	T10E10.4	Other & Unknown
T10H9.1	T10H9.1	Other & Unknown
T11B7.1	T11B7.1	Other & Unknown
T13H5.6	T13H5.6	Other & Unknown
T15H9.2	T15H9.2	Other & Unknown
T16A9.5	T16A9.5	Other & Unknown
T19B4.5	T19B4.5	Other & Unknown
T21B6.3	T21B6.3	Other & Unknown
T22A3.3	lst-1	Other & Unknown
T23C6.3	cnp-3	Other & Unknown
T25B6.4	T25B6.4	Other & Unknown
T25E4.1	T25E4.1	Other & Unknown
T28C6.7	T28C6.7	Other & Unknown
W02G9.2	kel-8	Other & Unknown
W03D8.9	W03D8.9	Other & Unknown
W03G1.3	W03G1.3	Other & Unknown
W04A8.1	W04A8.1	Other & Unknown
W04C9.4	W04C9.4	Other & Unknown
W08E12.3	W08E12.3	Other & Unknown
W08G11.3	W08G11.3	Other & Unknown
W09G3.2	W09G3.2	Other & Unknown
Y105E8B.4	bath-40	Other & Unknown
Y17G9B.9	Y17G9B.9	Other & Unknown
Y37D8A.6	Y37D8A.6	Other & Unknown
Y37E11AL.3	Y37E11AL.3	Other & Unknown
Y37E11AR.1	Y37E11AR.1	Other & Unknown
Y38C1AA.7	Y38C1AA.7	Other & Unknown
Y39G10AR.15	Y39G10AR.15	Other & Unknown
Y42A5A.2	lact-8	Other & Unknown
Y42G9A.1	Y42G9A.1	Other & Unknown
Y47G6A.14	Y47G6A.14	Other & Unknown
Y48A6B.4	fipr-17	Other & Unknown
Y49F6C.8	Y49F6C.8	Other & Unknown
Y51A2D.11	ttr-26	Other & Unknown
Y51A2D.15	Y51A2D.15	Other & Unknown
Y51H7C.3	Y51H7C.3	Other & Unknown
Y53H1B.2	Y53H1B.2	Other & Unknown
Y57A10A.8	Y57A10A.8	Other & Unknown
Y59A8B.22	Y59A8B.22	Other & Unknown
Y61A9LA.3	Y61A9LA.3	Other & Unknown
Y62E10A.14	Y62E10A.14	Other & Unknown
Y71G12B.9	lin-65	Other & Unknown
Y73F8A.26	Y73F8A.26	Other & Unknown
Y74C10AL.2	Y74C10AL.2	Other & Unknown
Y77E11A.7	Y77E11A.7	Other & Unknown
Y95B8A.2	Y95B8A.2	Other & Unknown
ZC15.3	ZC15.3	Other & Unknown
ZC239.15	ZC239.15	Other & Unknown
ZC373.5	ZC373.5	Other & Unknown
ZK1053.3	ZK1053.3	Other & Unknown
ZK1055.7	ZK1055.7	Other & Unknown
ZK484.3	ZK484.3	Other & Unknown
ZK593.3	ZK593.3	Other & Unknown
ZK688.9	ZK688.9	Other & Unknown
ZK822.4	ZK822.4	Other & Unknown
ZK849.2	ZK849.2	Other & Unknown
B0250.4	B0250.4	Other & Unknown
C06E2.1	C06E2.1	Other & Unknown
F58B4.2	F58B4.2	Other & Unknown
Y40C5A.1	Y40C5A.1	Other & Unknown
F28H1.1	F28H1.1	Other & Unknown
