# Supplementary material for: A genome-wide study of PDZ-domain interactions in C. elegans reveals a high frequency of non-canonical binding
Source: BMC Genomics. 2010 Nov 26;11:671. doi: 10.1186/1471-2164-11-671 (PMC3091786; doi:10.1186/1471-2164-11-671)
Supplement: Additional file 5 — Verification of two-hybrid interacting pairs by co-immunoprecipitation. Additional file 5 contains four tables (S10 to S13) listing interacting proteins pairs tested and results. Supplemental Table S10 lists tested pairs involving PDZ domains and their respective two-hybrid identified interacting proteins possessing a free C-terminus. Supplemental Table S11 lists tested pairs involving PDZ domains and their respective two-hybrid identified interacting proteins using a B2 tailed construct. Supplemental Table S12 lists the 59 protein fragments that did not possess a C-terminal binding motif tested by co-immunoprecipitation in a C-terminally truncated form against their respective two hybrid interacting PDZs. Sequences where there was creation of a new C-terminal consensus sites after truncation are shown. Supplemental Table S13 lists the primers pairs used to amplify and clone truncated interacting protein fragments used in the co-immunoprecipitation experiment. [file 1471-2164-11-671-S5.XLS]

## Sheet: Supplemental Table S10
Supplemental Table S10
PDZ Domain ID	PDZ containing protein gene name	Interacting protein ID	Interacting protein gene name	Co-immunoprecipitation	Library	Consensus class of interacting protein
C01B7.4	tag-117	Y105E8A.6	unc-95	interaction verified	AD-wrmcDNA	0
C01B7.5	C01B7.5	Y55F3BR.6	Y55F3BR.6	interaction verified	AD-wrmcDNA	0
C09H6.2.2	lin-10	Y48E1B.12	csc-1	interaction verified	AD-wrmcDNA	1
C25F6.2.3	dlg-1	C34C6.6	prx-5	interaction verified	AD-wrmcDNA	1
C34F11.9	dsh-1	Y40C5A.1	Y40C5A.1	interaction verified	AD-wrmcDNA	0
K01A6.2.2	magi-1	F54D10.7	F54D10.7	interaction verified	AD-wrmcDNA	2
K01A6.2.3	magi-1	Y48E1B.12	csc-1	interaction verified	AD-wrmcDNA	1
T05C12.6	mig-5	F53F10.1	F53F10.1	interaction verified	AD-wrmcDNA	0
T26E3.3	par-6	F53B3.1	tra-4	interaction verified	AD-wrmcDNA	0
T26E3.3	par-6	Y77E11A.7	Y77E11A.7	interaction verified	AD-wrmcDNA	0
T26E3.3	par-6	Y105E8A.6	unc-95	interaction verified	AD-wrmcDNA	0
W03F11.6	afd-1	Y48E1B.12	csc-1	interaction verified	AD-wrmcDNA	1
Y54G11A.10	lin-7	Y48E1B.12	csc-1	interaction verified	AD-wrmcDNA	1

## Sheet: Supplemental Table S11
Supplemental Table S11
PDZ Domain ID	PDZ containing protein gene name	Interacting protein ID	Interacting protein gene name	Co-immunoprecipitation	Library	Consensus class of interacting protein
C01B7.4	tag-117	Y105E8A.6	unc-95	interaction verified	AD-wrmcDNA	0
C01B7.5	C01B7.5	Y55F3BR.6	Y55F3BR.6	interaction verified	AD-wrmcDNA	0
C09H6.2.1	lin-10	F32A6.4	ags-3	interaction verified	AD-wrmcDNA	0
C09H6.2.2	lin-10	Y48E1B.12	csc-1	interaction verified	AD-wrmcDNA	1
C25F6.2.1	dlg-1	F53A10.2	F53A10.2	interaction verified	AD-ORFeome	2
C25F6.2.3	dlg-1	C34C6.6	prx-5	interaction verified	AD-wrmcDNA /AD-ORFeome	1
C33B4.3	shn-1	H06I04.1	H06I04.1	interaction verified	AD-wrmcDNA	1
C34F11.9	dsh-1	Y40C5A.1	Y40C5A.1	interaction verified	AD-wrmcDNA /AD-ORFeome	0
C34F11.9	dsh-1	Y55F3BR.6	Y55F3BR.6	interaction verified	AD-ORFeome	0
C34F11.9	dsh-1	Y77E11A.7	Y77E11A.7	interaction verified	AD-ORFeome	0
C34F11.9	dsh-1	Y39A1A.3	Y39A1A.3	interaction verified	AD-wrmcDNA	2
C34F11.9	dsh-1	F54D10.7	F54D10.7	interaction verified	AD-ORFeome	2
F54E7.3.1	par-3	T11B7.1	T11B7.1	interaction verified	AD-wrmcDNA /AD-ORFeome	0
F54E7.3.2	par-3	F53A10.2	F53A10.2	interaction verified	AD-wrmcDNA	2
K01A6.2.1	magi-1	C34C6.6	prx-5	interaction verified	AD-ORFeome	1
K01A6.2.2	magi-1	F54D10.7	F54D10.7	interaction verified	AD-wrmcDNA	2
K01A6.2.3	magi-1	Y48E1B.12	csc-1	interaction verified	AD-wrmcDNA	1
K01A6.2.4	magi-1	Y77E11A.7	Y77E11A.7	interaction verified	AD-ORFeome	0
T05C12.6	mig-5	F53F10.1	F53F10.1	interaction verified	AD-wrmcDNA /AD-ORFeome	0
T05C12.6	mig-5	Y39A1A.3	Y39A1A.3	interaction verified	AD-ORFeome	2
T26E3.3	par-6	Y105E8A.6	unc-95	interaction verified	AD-wrmcDNA	0
T26E3.3	par-6	F53B3.1	tra-4	interaction verified	AD-wrmcDNA /AD-ORFeome	0
T26E3.3	par-6	Y77E11A.7	Y77E11A.7	interaction verified	AD-wrmcDNA /AD-ORFeome	0
T26E3.3	par-6	H06I04.1	H06I04.1	interaction verified	AD-ORFeome	1
W03F11.6	afd-1	Y48E1B.12	csc-1	interaction verified	AD-wrmcDNA	1
W03F11.6	afd-1	F54D10.7	F54D10.7	interaction verified	AD-ORFeome	2
Y54G11A.10	lin-7	Y48E1B.12	csc-1	interaction verified	AD-wrmcDNA	1
C01B7.5	C01B7.5	B0547.1	csn-5	interaction not verified	AD-wrmcDNA	2
C01F6.6.1	tag-60	B0547.1	csn-5	interaction not verified	AD-wrmcDNA	2
C27A2.6	dsh-2	B0547.1	csn-5	interaction not verified	AD-wrmcDNA /AD-ORFeome	2
T26E3.3	par-6	C28H8.12	dnc-2	interaction not verified	AD-wrmcDNA	0
C25F6.2.1	dlg-1	B0547.1	csn-5	no expression	AD-wrmcDNA	2
C34F11.9	dsh-1	B0547.1	csn-5	no expression	AD-wrmcDNA	2
C44B7.1	C44B7.1	F37A4.9	bath-41	no expression	AD-wrmcDNA /AD-ORFeome	0
C52A11.4.2	mpz-1	K06A4.5	K06A4.5	no expression	AD-wrmcDNA	2
R11A8.8.2	R11A8.8	F32A6.4	ags-3	no expression	AD-ORFeome	0
T05C12.6	mig-5	C28H8.12	dnc-2	no expression	AD-ORFeome	0
T26E3.3	par-6	W03G1.3	W03G1.3	no expression	AD-wrmcDNA /AD-ORFeome	0

## Sheet: Supplemental Table S12
Supplemental Table S12
PDZ Domain ID	Gene name	Interacting protein ID	Interacting protein ID gene name	Co-immunoprecipitation of truncated interacting protein	Original C-terminus	Consensus class of interacting protein C-terminus	Created C-terminus	Created consensus class of interacting protein C-terminus
C01B7.4	tag-117	F09E5.7	F09E5.7	interaction verified	GYI	0	GFD	0
C01B7.4	tag-117	F17E9.5	F17E9.5	interaction verified	PAQ	0	AAP	0
C01B7.4	tag-117	Y105E8A.6	unc-95	interaction verified	KLI	0	SIE	0
C01B7.4	tag-117	Y37E3.11	Y37E3.11	interaction verified	NLI	0	KAM	0
C01B7.5	C01B7.5	C09B8.6	hsp-25	interaction verified	IQQ	0	QLA	0
C01B7.5	C01B7.5	F43D9.4	sip-1	interaction verified	GKH	0	TTT	0
C01B7.5	C01B7.5	R06F6.12	R06F6.12	interaction verified	QSS	0	LDE	0
C01B7.5	C01B7.5	Y54E2A.11	eif-3.B	interaction verified	MRD	0	EEE	0
C01B7.5	C01B7.5	Y55F3BR.6	Y55F3BR.6	interaction verified	QKQ	0	AEQ	0
C09G1.4	C09G1.4	B0365.1	B0365.1	interaction verified	RNL	0	MPE	0
C34F11.9	dsh-1	F09E5.7	F09E5.7	interaction verified	GYI	0	GFD	0
C34F11.9	dsh-1	K08E3.5	K08E3.5	interaction verified	LEH	0	LRI	2
C34F11.9	dsh-1	K12F2.1	myo-3	interaction verified	RFL	0	SNA	1
C34F11.9	dsh-1	Y40C5A.1	Y40C5A.1	interaction verified	HWF	0	EHY	2
C34F11.9	dsh-1	Y51A2D.15	Y51A2D.15	interaction verified	CSD	0	HYN	0
C35D10.2	C35D10.2	R06F6.12	R06F6.12	interaction verified	QSS	0	LDE	0
C45G9.7	C45G9.7	C50B6.2	nasp-2	interaction verified	INE	0	PTP	0
C52A11.3	C52A11.3	R06F6.12	R06F6.12	interaction verified	QSS	0	LDE	0
C52A11.4.2	mpz-1	R06F6.12	R06F6.12	interaction verified	QSS	0	LDE	0
C52A11.4.3	mpz-1	C39D10.7	C39D10.7	interaction verified	KSY	0	SAY	1
C52A11.4.3	mpz-1	F32G8.6	cat-4	interaction verified	NKR	0	NLI	0
C52A11.4.8	mpz-1	B0001.6	B0001.6	interaction verified	AFN	0	EQF	3
F23C8.13	F23C8.13	Y56A3A.32	wah-1	interaction verified	KSA	0	DDA	3
F44D12.1.1	F44D12.1	ZK1067.7	pqn-95	interaction verified	RRR	0	SCC	1
F45E4.3	F45E4.3	F32G8.6	cat-4	interaction verified	NKR	0	NLI	0
F45E4.3	F45E4.3	T19B4.5	T19B4.5	interaction verified	RSG	0	GSG	0
F54E7.3.2	par-3	F20D1.1	F20D1.1	interaction verified	NIP	0	NQS	0
F54E7.3.2	par-3	W03D8.9	W03D8.9	interaction verified	PKA	0	AEP	0
F54E7.3.2	par-3	Y71F9B.3	yop-1	interaction verified	HME	0	VRD	0
F54E7.3.3	par-3	C03A7.8	abu-7	interaction verified	RRK	0	QCC	0
F54E7.3.3	par-3	C27A12.7	C27A12.7	interaction verified	YNE	0	IWQ	0
F54E7.3.3	par-3	ZK836.1	lon-3	interaction verified	RVY	0	KHK	0
K01A6.2.1	magi-1	F33G12.5	F33G12.5	interaction verified	QEL	0	GDL	0
T05C12.6	mig-5	C17E7.4	C17E7.4	interaction verified	NTN	0	QAS	0
T05C12.6	mig-5	F53F10.1	F53F10.1	interaction verified	SSS	0	KRA	0
T05C12.6	mig-5	R04E5.10	ifd-1	interaction verified	YSH	0	HVS	0
T05C12.6	mig-5	Y37E11AL.3	Y37E11AL.3	interaction verified	EIS	0	EEM	3
T05C12.6	mig-5	Y59A8B.22	Y59A8B.22	interaction verified	SSQ	0	RLK	0
T10A3.1	unc-10	R148.3	R148.3	interaction verified	LGK	0	AHH	0
T11B7.4	alp-1	C39D10.7	C39D10.7	interaction verified	KSY	0	SAY	1
T14G10.2	pxf-1	R06F6.12	R06F6.12	interaction verified	QSS	0	LDE	0
T26E3.3	par-6	C56G2.7	C56G2.7	interaction verified	DVD	0	EDM	3
T26E3.3	par-6	F07A11.2	F07A11.2	interaction verified	TVE	0	KSV	0
T26E3.3	par-6	F53B3.1	tra-4	interaction verified	KGE	0	ILY	2
T26E3.3	par-6	R06F6.12	R06F6.12	interaction verified	QSS	0	LDE	0
T26E3.3	par-6	T09E8.1	T09E8.1	interaction verified	RVQ	0	DVC	3
T26E3.3	par-6	W10D9.4	nfyb-1	interaction verified	RKK	0	PTK	0
T26E3.3	par-6	Y105E8A.6	unc-95	interaction verified	KLI	0	SIE	0
T26E3.3	par-6	Y77E11A.7	Y77E11A.7	interaction verified	VDQ	0	VET	0
T27F2.2	T27F2.2	K04D7.1	rack-1	interaction verified	ASN	0	SIR	0
Y105E8A.26.3	zoo-1	C03A7.4	pqn-5	interaction verified	RRK	0	QCC	0
Y38C1AB.4.2	Y38C1AB.4	W04D2.1	atn-1	interaction verified	YSQ	0	RSL	0
C01B7.5	C01B7.5	T20H4.3	prs-1	interaction not verified	RSY	0	LFG	0
C01F6.6.1	tag-60	F54B11.5	F54B11.5	interaction not verified	RET	0	EIA	3
C01F6.6.2	tag-60	K08F8.4	pah-1	interaction not verified	KMK	0	NNL	0
C33B4.3	shn-1	K08E3.5	K08E3.5	interaction not verified	LEH	0	LRI	2
C35D10.2	C35D10.2	C03A7.14	abu-8	interaction not verified	RRK	0	QCC	0
C50D2.3	C50D2.3	C07E3.6	C07E3.6	interaction not verified	EDS	0	DYS	0
C52A11.4.3	mpz-1	C03A7.14	abu-8	interaction not verified	RRK	0	QCC	0
F54E7.3.3	par-3	C18A11.7	dim-1	interaction not verified	SEN	0	ADD	0
T05C12.6	mig-5	K08E3.5	K08E3.5	interaction not verified	LEH	0	LRI	2
T15H9.4	T15H9.4	K12H4.7	K12H4.7	interaction not verified	HAN	0	GWL	0
Y105E8A.26.2	zoo-1	Y38C1BA.2	snn-1	interaction not verified	FGE	0	AGF	2
Y105E8A.26.3	zoo-1	R09B5.5	pqn-54	interaction not verified	RRK	0	QCC	0
Y57G11C.22	Y57G11C.22	C04C3.3	C04C3.3	interaction not verified	NIA	0	KSL	0
C34F11.9	dsh-1	F52E4.6	wrt-2	no expression	GVL	0	KFF	0
F45E4.3	F45E4.3	C18A11.7	dim-1	no expression	SEN	0	ADD	0
K01A6.2.4	magi-1	F23F1.8	rpt-4	no expression	KPV	0	LDY	2
T05C12.6	mig-5	C37A5.9	pry-1	no expression	ELR	0	IAA	2
T05C12.6	mig-5	F12F6.1	F12F6.1	no expression	LPR	0	RRS	0
W03F11.6	afd-1	C03A7.14	abu-8	no expression	RRK	0	QCC	0
Y105E8A.26.2	zoo-1	F39G3.3	F12F6.1	no expression	GKN	0	QIS	0
Y105E8A.26.2	zoo-1	Y71G12B.9	lin-65	no expression	TLE	0	TFI	1
Y105E8A.26.3	zoo-1	C03A7.14	abu-8	no expression	RRK	0	QCC	0

## Sheet: Supplemental Table S13
Supplemental Table S13
Interacting protein ID	Forward primer	Reverse primer
B0001.6	GGGGACAAGTTTGTACAAAAAAGCAGGCTTGTCAAAAATGCAAAACGTTTTCCGAG	GGGGACCACTTTGTACAAGAAAGCTGGGTATTAAAATTGTTCCAATCTTTTGGAAAGGT
B0365.1	GGGGACAAGTTTGTACAAAAAAGCAGGCTTGGCTGCATGCAAAAATACAGCTCT	GGGGACCACTTTGTACAAGAAAGCTGGGTATTACTCTGGCATGATGTATGAAA
C03A7.14	GGGGACAAGTTTGTACAAAAAAGCAGGCTTGACTCCAATGTACAACCCACC	GGGGACCACTTTGTACAAGAAAGCTGGGTATTAGCAGCATTGTCCATTTCC
C03A7.4	GGGGACAAGTTTGTACAAAAAAGCAGGCTTGTCCCCATCCACTACCACC	GGGGACCACTTTGTACAAGAAAGCTGGGTATTAGCAGCATTGTCCATTTCC
C03A7.8	GGGGACAAGTTTGTACAAAAAAGCAGGCTTGACCACCCAGGCCCCACAA	GGGGACCACTTTGTACAAGAAAGCTGGGTATTAGCAGCATTGTCCATTTCC
C04C3.3	GGGGACAAGTTTGTACAAAAAAGCAGGCTTGGCTCTGAGAAAGTGTGGAA	GGGGACCACTTTGTACAAGAAAGCTGGGTATTACAGGCTCTTTTTGACAGCTT
C07E3.6	GGGGACAAGTTTGTACAAAAAAGCAGGCTTGTCCGCCTTTCAAGGCAACAT	GGGGACCACTTTGTACAAGAAAGCTGGGTATTAGGAATAATCTAATCCATTAAAGGTT
C09B8.6	GGGGACAAGTTTGTACAAAAAAGCAGGCTTGAGTAAAAGAGAAATGTCGGAAC	GGGGACCACTTTGTACAAGAAAGCTGGGTATTATGCCAATTGTGGGAGTGGA
C17E7.4	GGGGACAAGTTTGTACAAAAAAGCAGGCTTGTTTGCCGATGATTGTATGCT	GGGGACCACTTTGTACAAGAAAGCTGGGTATTAGGAAGCCTGTGGGCTTGA
C18A11.7	GGGGACAAGTTTGTACAAAAAAGCAGGCTTGTCTCGTATCAAGTTCAAGACC	GGGGACCACTTTGTACAAGAAAGCTGGGTATTAATCATCAGCGTAGTCATCAA
C27A12.7	GGGGACAAGTTTGTACAAAAAAGCAGGCTTGTCTGACGCTGAAATGAACACGGAA	GGGGACCACTTTGTACAAGAAAGCTGGGTATTACTGCCAAATGTCTTGTTCGGTGCCT
C37A5.9	GGGGACAAGTTTGTACAAAAAAGCAGGCTTGTCTTCTGAATCAGGAAGAAGAAA	GGGGACCACTTTGTACAAGAAAGCTGGGTATTAGGCGGCAATTCGACCCTCAA
C39D10.7	GGGGACAAGTTTGTACAAAAAAGCAGGCTTGGTCGAAGATTGCCCAGAA	GGGGACCACTTTGTACAAGAAAGCTGGGTATTAATACGCAGAACTTGTAGTTG
C50B6.2	GGGGACAAGTTTGTACAAAAAAGCAGGCTTGGGAATTGCTGATTCCAAGT	GGGGACCACTTTGTACAAGAAAGCTGGGTATTATGGTGTTGGCTCTTCAGT
C56G2.7	GGGGACAAGTTTGTACAAAAAAGCAGGCTTGTCCTCTTCTGGCCATATT	GGGGACCACTTTGTACAAGAAAGCTGGGTATTACATATCTTCGTTGTCTGGACGGTT
F07A11.2	GGGGACAAGTTTGTACAAAAAAGCAGGCTTGAATGGATCTGCTAAGATGGA	GGGGACCACTTTGTACAAGAAAGCTGGGTATTAAACTGACTTGGCCAAGTTGCGGGGT
F09E5.7	GGGGACAAGTTTGTACAAAAAAGCAGGCTTGGAAATTCTCAAGGAAACTCG	GGGGACCACTTTGTACAAGAAAGCTGGGTATTAGTCGAAGCCACCACCA
F12F6.1	GGGGACAAGTTTGTACAAAAAAGCAGGCTTGGCTACAACTGAAATCACACTGAA	GGGGACCACTTTGTACAAGAAAGCTGGGTATTAAGAACGCCGTGACACTA
F17E9.5	GGGGACAAGTTTGTACAAAAAAGCAGGCTTGGATCAAATCCCACCGTACGAG	GGGGACCACTTTGTACAAGAAAGCTGGGTATTATGGAGCTGCAACTGGA
F20D1.1	GGGGACAAGTTTGTACAAAAAAGCAGGCTTGGGGGCTGCCGCGTCTGGAGTT	GGGGACCACTTTGTACAAGAAAGCTGGGTATTAGGATTGGTTGACCTGT
F23F1.8	GGGGACAAGTTTGTACAAAAAAGCAGGCTTGTTGAAGGACTTGCGAAAAAAAGA	GGGGACCACTTTGTACAAGAAAGCTGGGTATTAATAGTCGAGCTTCGTCTCA
F32G8.6	GGGGACAAGTTTGTACAAAAAAGCAGGCTTGTCCAGAATTGAGAACGAAAGCGGAT	GGGGACCACTTTGTACAAGAAAGCTGGGTATTAGATAAGATTAAGGAATTCTTCGCGAG
F33G12.5	GGGGACAAGTTTGTACAAAAAAGCAGGCTTGAATGCAGAAGATGAGAATCAGAA	GGGGACCACTTTGTACAAGAAAGCTGGGTATTAAAGATCTCCAATGCATTGTGT
F39G3.3	GGGGACAAGTTTGTACAAAAAAGCAGGCTTGCAAGAAGAACTACATCAGAAAA	GGGGACCACTTTGTACAAGAAAGCTGGGTATTAGCTAATTTGAGTTCCAAAAATGGCAA
F43D9.4	GGGGACAAGTTTGTACAAAAAAGCAGGCTTGCAGCGTCACAGCATGCTCAA	GGGGACCACTTTGTACAAGAAAGCTGGGTATTAGGTGGTGGTGGTGCTGG
F52E4.6	GGGGACAAGTTTGTACAAAAAAGCAGGCTTGAAAAATCCAAACTTTGTTCCACAACT	GGGGACCACTTTGTACAAGAAAGCTGGGTATTAGAAAAATTTGGCAACACTGGTTAGA
F53B3.1	GGGGACAAGTTTGTACAAAAAAGCAGGCTTGGATGACCCAAATCAATGCACTAT	GGGGACCACTTTGTACAAGAAAGCTGGGTATTAGTAGAGTATCCACATCCG
F53F10.1	GGGGACAAGTTTGTACAAAAAAGCAGGCTTGGCCGACTCCATTGCTTCCATT	GGGGACCACTTTGTACAAGAAAGCTGGGTATTATGCTCTTTTTGAATTTTTTGCCG
F54B11.5	GGGGACAAGTTTGTACAAAAAAGCAGGCTTGGGTACTAATCAATCAAAACGACAT	GGGGACCACTTTGTACAAGAAAGCTGGGTATTAGGCGATTTCCTTCAAATACTCGTTCA
K04D7.1	GGGGACAAGTTTGTACAAAAAAGCAGGCTTGGTCCAAGAGCAAATGAAG	GGGGACCACTTTGTACAAGAAAGCTGGGTATTAACGGATCGACACCTGGTACACT
K08E3.5	GGGGACAAGTTTGTACAAAAAAGCAGGCTTGGCACAGCGACACGTCAGC	GGGGACCACTTTGTACAAGAAAGCTGGGTATTAAATGCGCAAATTTCCAGAAAC
K08F8.4	GGGGACAAGTTTGTACAAAAAAGCAGGCTTGGCTCTCGCTGAAACATTG	GGGGACCACTTTGTACAAGAAAGCTGGGTATTAGAGATTGTTCACTTTTCCAAGA
K12F2.1	GGGGACAAGTTTGTACAAAAAAGCAGGCTTGCGCAAGTTGGAAGGAGAAC	GGGGACCACTTTGTACAAGAAAGCTGGGTATTAGGCATTTGATGAACTTCTGAT
K12H4.7	GGGGACAAGTTTGTACAAAAAAGCAGGCTTGGGAGGAAGAGATAATTTGAAC	GGGGACCACTTTGTACAAGAAAGCTGGGTATTAAAGCCATCCATCAAGAACAT
R04E5.10	GGGGACAAGTTTGTACAAAAAAGCAGGCTTGAAGCGAATTTTGGCACTTCGTGA	GGGGACCACTTTGTACAAGAAAGCTGGGTATTACGATACGTGTGCATACCAT
R06F6.12	GGGGACAAGTTTGTACAAAAAAGCAGGCTTGAGAAGCCCAATAATTGGAGAAA	GGGGACCACTTTGTACAAGAAAGCTGGGTATTACTCATCAAGAACTATAATCTTCTCAC
R09B5.5	GGGGACAAGTTTGTACAAAAAAGCAGGCTTGGCTCCAATGTACAATCCAC	GGGGACCACTTTGTACAAGAAAGCTGGGTATTAACAGCACTGTCCATTTCC
R148.3	GGGGACAAGTTTGTACAAAAAAGCAGGCTTGATTTCATCAGAAAACTCGGAGAATTT	GGGGACCACTTTGTACAAGAAAGCTGGGTATTAATGGTGAGCAGAATCTGG
T09E8.1	GGGGACAAGTTTGTACAAAAAAGCAGGCTTGCGACGCAAAGATCGTCATAA	GGGGACCACTTTGTACAAGAAAGCTGGGTATTAGCATACATCACGATCACCA
T19B4.5	GGGGACAAGTTTGTACAAAAAAGCAGGCTTGAATCCATCGAATATGAATGTTTTAG	GGGGACCACTTTGTACAAGAAAGCTGGGTATTATCCACTTCCACCAGCGAGCA
T20H4.3	GGGGACAAGTTTGTACAAAAAAGCAGGCTTGGCAGACGCTGAAAAAGAGGTTTTCCAAA	GGGGACCACTTTGTACAAGAAAGCTGGGTATTATCCAAACAGAGCGAAAGCCTTGGCAT
W03D8.9	GGGGACAAGTTTGTACAAAAAAGCAGGCTTGGAAGCTGGAGGATCTCAA	GGGGACCACTTTGTACAAGAAAGCTGGGTATTATGGTTCAGCAGATCCAAACAA
W04D2.1	GGGGACAAGTTTGTACAAAAAAGCAGGCTTGGAAAAAGGATTCGAAGAGTG	GGGGACCACTTTGTACAAGAAAGCTGGGTATTAAAGACTACGACTGAATGTGA
W10D9.4	GGGGACAAGTTTGTACAAAAAAGCAGGCTTGGATCCAAAACCCATAAACGAAGGAA	GGGGACCACTTTGTACAAGAAAGCTGGGTATTACTTCGTCGGCGTTCGTTTCGGCT
Y105E8A.6	GGGGACAAGTTTGTACAAAAAAGCAGGCTTGACTATATCCCCTCAACCC	GGGGACCACTTTGTACAAGAAAGCTGGGTATTACTCAATGGAAGCTTGATGAT
Y37E11AL.3	GGGGACAAGTTTGTACAAAAAAGCAGGCTTGCGCCGTTCAAATGAGCCAA	GGGGACCACTTTGTACAAGAAAGCTGGGTATTACATTTCCTCCTCCTCATC
Y37E3.11	GGGGACAAGTTTGTACAAAAAAGCAGGCTTGGTTCACGGAGACGACATA	GGGGACCACTTTGTACAAGAAAGCTGGGTATTACATGGCTTTTGCCACATCAGCTT
Y38C1BA.2	GGGGACAAGTTTGTACAAAAAAGCAGGCTTGAATCATGATAGAAGCCGTGGT	GGGGACCACTTTGTACAAGAAAGCTGGGTATTAAAATCCGGCAAAAGTGCGCTTCAA
Y40C5A.1	GGGGACAAGTTTGTACAAAAAAGCAGGCTTGAGTAGTATTCGATACAGGAG	GGGGACCACTTTGTACAAGAAAGCTGGGTATTAATAATGTTCTCTTTTGATATCATAACGA
Y51A2D.15	GGGGACAAGTTTGTACAAAAAAGCAGGCTTGTCTGAAAAAAACACACTTAAAGCC	GGGGACCACTTTGTACAAGAAAGCTGGGTATTAATTATAGTGATAATCAATCATTTTCCG
Y54E2A.11	GGGGACAAGTTTGTACAAAAAAGCAGGCTTGGCCGGAGCCGATTTGGGTT	GGGGACCACTTTGTACAAGAAAGCTGGGTATTACTCCTCCTCCGTCAGA
Y55F3BR.6	GGGGACAAGTTTGTACAAAAAAGCAGGCTTGGCTTCTACCACCCAAAATACT	GGGGACCACTTTGTACAAGAAAGCTGGGTATTATTGCTCGGCGGATGTGTTAATAACT
Y56A3A.32	GGGGACAAGTTTGTACAAAAAAGCAGGCTTGCCAGCTGAAGATATTCTTCC	GGGGACCACTTTGTACAAGAAAGCTGGGTATTACGCATCGTCTTCATCACTTT
Y59A8B.22	GGGGACAAGTTTGTACAAAAAAGCAGGCTTGCTTGGCGACGGTGAGGAA	GGGGACCACTTTGTACAAGAAAGCTGGGTATTACTTGAGCCGTTCCACAACAT
Y71F9B.3	GGGGACAAGTTTGTACAAAAAAGCAGGCTTGCCTGTCCCACCACAAGTGCAAA	GGGGACCACTTTGTACAAGAAAGCTGGGTATTAATCTCGGACTTCGTTGGCGAGCTTT
Y71G12B.9	GGGGACAAGTTTGTACAAAAAAGCAGGCTTGTCAGAAGTAATCGACGAAAG	GGGGACCACTTTGTACAAGAAAGCTGGGTATTAGATGAAGGTGGGCTGCGAAATGT
Y77E11A.7	GGGGACAAGTTTGTACAAAAAAGCAGGCTTGGAGACGAGAAAAGTTCGTA	GGGGACCACTTTGTACAAGAAAGCTGGGTATTAAGTCTCCACATGAGCAACTCCTTCAG
ZK1067.7	GGGGACAAGTTTGTACAAAAAAGCAGGCTTGCAACAGACTTGCCCAACATGCAAC	GGGGACCACTTTGTACAAGAAAGCTGGGTATTAGCAGCATGATCCACCGCATT
ZK836.1	GGGGACAAGTTTGTACAAAAAAGCAGGCTTGGATGGAGTACCTGGATTT	GGGGACCACTTTGTACAAGAAAGCTGGGTATTACTTGTGCTTACGGCGCCATGCT
